# Supplementary material for: The prognostic value of advanced lung cancer inflammation index (ALI) in elderly patients with heart failure
Source: Front Cardiovasc Med. 2022 Nov 11;9:934551. doi: 10.3389/fcvm.2022.934551 (PMC9697177; doi:10.3389/fcvm.2022.934551)
Supplement: Supplementary file 1 [file Data_Sheet_1.xlsx]

## Sheet: HF-ALI=543
code	gender	age	CVdeath	prognosis	death	month	smoke	hypertension	CAD	DM	COPD	CKD	BMI	GNRI	ALI	ALI2	lgALI	HR	SBP	DBP	NYHA	WBC	NLR	Hb	Alb	ALT	AST	Creatinine	Uricacid	potassium	sodium	lgNTBNP	NTBNP	AF	LVEF
1	1	84	0	0	0	50	0	0	1	0	0	0	13.3333	69.9427	0.72572	1	-0.139231	140	138	82	4	21.76	55.1176	11.7	3	41	56	0.542976	5.04	3.7	142	3.52114	3320	2	61
2	1	74	1	1	1	1	0	0	0	0	0	0	14.5682	82.7063	1.22771	1	0.0890947	86	102	67	4	10.45	43.9048	11	3.7	379	469	0.837088	9.7776	3.2	134	4.52179	33250	2	56
3	2	81	0	0	0	45	0	1	1	0	0	0	21.3039	95.4737	1.34027	1	0.127192	98	136	81	3	6.94	58.8125	8.9	3.7	102	160	0.882336	6.4848	3.5	131	3.76552	5828	1	46
4	2	65	1	1	1	14	1	0	1	1	0	1	17.6309	85.5335	1.43963	1	0.158252	92	98	60	3	14.52	42.8636	10.8	3.5	#NULL!	#NULL!	1.42531	7.0056	4.4	135	4.12375	13297	1	45
5	1	82	1	1	1	44	0	1	1	1	0	1	30.4076	87.859	2.05987	1	0.31384	72	205	76	3	6.28	45.7619	8.6	3.1	14	18	2.40946	8.3832	4.7	144	4.12988	13486	1	55
6	1	85	0	2	1	13	0	1	1	1	0	1	26.6667	102.749	2.42706	1	0.385081	61	112	58	3	21.63	45.0476	9.7	4.1	5	9	2.51126	7.2912	5.3	127	3.34183	2197	1	49
7	2	77	0	0	0	36	1	0	1	0	0	1	20.3125	93.5944	2.65964	1	0.424823	73	133	79	4	7.47	28.2581	5	3.7	15	13	1.53843	8.5008	3.9	139	2.89154	779	2	68
8	1	72	0	0	0	36	0	1	0	1	0	0	22.0604	90.837	2.735	1	0.436957	80	141	67	3	10.26	26.6176	13.3	3.3	23	17	0.79184	4.536	3.7	137	#NULL!	#NULL!	1	52
9	1	68	0	2	1	28	0	0	0	1	0	0	24.7676	89.348	2.91997	1	0.465378	87	161	86	3	9.73	27.1429	12.3	3.2	#NULL!	#NULL!	0.690032	4.1664	3.6	135	#NULL!	#NULL!	1	47
10	1	68	0	0	0	31	0	1	0	0	0	1	20.202	88.918	2.94372	1	0.468897	128	125	85	3	10.04	23.3333	13.5	3.4	113	53	1.23301	7.7616	4.1	137	3.3934	2474	2	67
11	2	71	1	1	1	2	1	1	1	0	0	1	21.7143	105.185	2.99908	1	0.476988	105	162	90	4	13.02	31.1333	11.7	4.3	42	114	3.81214	8.568	5.2	147	4.35493	22643	1	38
12	2	79	0	0	0	51	1	1	1	1	0	1	20.9024	87.2675	3.05817	1	0.485461	76	89	49	3	7.1	21.8718	11.6	3.2	24	17	3.00899	9.2736	6.2	137	3.53479	3426	1	38
13	2	77	0	2	1	2	1	1	0	0	0	1	16.4062	68.3223	3.20507	1	0.505838	75	131	66	4	9.24	12.7971	8	2.5	18	25	1.71942	4.4688	4.2	154	3.9848	9656	2	67
14	2	85	1	1	1	21	1	1	1	0	0	0	20.3074	90.6068	3.22358	1	0.508338	88	198	90	3	8.6	22.0488	13.8	3.5	27	32	0.73528	4.9056	3.9	133	#NULL!	#NULL!	2	66
15	1	80	1	1	1	2	0	1	1	1	0	1	21.8787	89.1181	3.27942	1	0.515798	66	154	80	4	10.71	21.3488	10.6	3.2	10	16	3.00899	8.1144	5.4	137	4.54407	35000	1	47
16	1	93	0	2	1	6	0	1	0	0	0	1	23.8054	92.326	3.31575	1	0.520582	60	149	82	3	8.69	24.4103	10.7	3.4	#NULL!	#NULL!	1.24432	4.1832	5.7	139	3.42406	2655	1	60
17	1	72	0	0	0	33	0	1	0	1	0	0	17.1468	92.0609	3.41451	1	0.533328	89	156	63	3	11.86	20.087	13.3	4	9	26	5.63338	1.1424	4.6	140	4.50835	32237	1	48
18	2	75	0	2	1	7	0	1	0	0	1	1	23.8751	99.771	3.67149	1	0.564842	101	136	78	3	8.2	25.3611	15	3.9	16	36	1.31219	4.7712	4.3	135	3.65225	4490	2	62
19	1	78	1	1	1	2	0	1	1	0	0	1	15.6087	80.2117	3.79931	1	0.579705	69	105	61	4	8.43	13.9683	7.9	3.4	14	23	1.27826	6.4344	4.3	137	4.54407	35000	1	53
20	1	71	1	1	1	26	0	0	0	0	1	0	26.0375	99.771	3.94902	1	0.596489	108	119	71	3	9.48	25.7143	12.5	3.9	12	17	0.610848	5.7288	3.5	142	3.01326	1031	2	68
21	1	70	0	0	0	36	0	0	0	1	0	0	22.4766	105.727	3.97608	1	0.599455	114	169	114	3	11.11	24.3077	11	4.3	36	42	0.723968	5.1408	4	140	3.88941	7752	1	41
22	2	76	0	0	0	33	0	1	0	1	0	1	22.1443	104.238	4.17204	1	0.620348	78	184	96	4	13.58	22.2927	10.1	4.2	23	14	10.2374	6.8208	8.4	133	4.35297	22541	2	61
23	1	79	1	1	1	9	0	1	0	0	0	1	22.8928	81.903	4.20776	1	0.624051	80	147	53	4	5.03	14.6897	9.7	2.7	2	20	1.45925	7.2912	5.5	134	3.74889	5609	2	54
24	1	81	0	2	1	11	0	1	1	1	1	1	28	90.837	4.35181	1	0.63867	52	121	54	3	12.7	21.2326	7.2	3.3	23	58	1.70811	8.904	6.2	138	3.48883	3082	1	60
25	2	79	0	2	1	1	1	1	0	1	1	1	17.5781	80.9665	4.42861	1	0.646268	132	126	81	3	7.43	12.7015	8.3	3.2	52	91	1.54974	7.7448	4.8	133	3.95448	9005	2	60
26	2	73	1	1	1	3	1	1	1	1	1	0	18.6453	74.0554	4.51657	1	0.654809	96	156	69	4	9.29	10.7333	11.7	2.6	26	27	1.414	14.3136	4.2	133	4.06138	11518	2	60
27	1	74	0	0	0	36	0	1	1	1	0	0	29.3333	98.282	4.60183	1	0.662931	102	158	91	4	19.02	24.2222	11.8	3.8	20	30	0.67872	2.5536	3.7	143	#NULL!	#NULL!	1	64
28	2	77	0	0	0	37	1	0	1	0	0	0	23.9995	92.326	4.6706	1	0.669373	80	130	58	3	16.94	17.4706	12.9	3.4	28	24	0.825776	3.8976	5	131	3.75128	5640	1	44
29	2	77	0	0	0	4	1	1	1	0	1	0	20.5499	102.978	4.6764	1	0.669912	135	106	77	3	16.32	18.8958	12.9	4.3	16	20	1.2217	6.888	3.7	140	3.67541	4736	2	43
30	2	81	0	0	0	32	1	1	1	1	0	0	25.0995	95.304	4.69783	1	0.671897	80	131	75	3	8.46	19.234	13.4	3.6	27	18	0.73528	2.7888	3.5	135	2.1038	127	1	62
31	1	77	0	0	0	54	0	1	0	1	0	1	21.7784	81.483	4.71211	1	0.673215	78	169	88	3	5.9	12.4789	6.6	2.7	13	15	2.25109	5.208	4.8	134	4.49748	31440	1	50
32	2	77	1	1	1	12	0	1	0	0	0	0	19.5965	90.7482	4.90479	1	0.690621	82	130	79	3	7.34	14.3833	13.2	3.6	50	65	0.837088	6.4008	4	138	4.42521	26620	1	38
33	2	89	1	1	1	23	0	1	1	0	0	1	26.6728	101.26	5.09155	1	0.70685	65	167	86	3	7.07	20.9545	13.8	4	15	27	2.66963	8.0808	5.4	138	3.86753	7371	1	59
34	1	71	0	0	0	26	0	0	1	0	0	0	22.9874	87.859	5.13522	1	0.710559	70	120	54	3	7.28	13.8769	11.4	3.1	30	28	0.712656	5.8128	4.3	138	4.07408	11860	1	37
35	2	69	0	0	0	34	1	0	0	0	0	0	20.202	85.94	5.25762	1	0.720789	58	131	73	3	7.31	12.2958	13.6	3.2	32	56	1.21038	9.1224	4.1	134	3.13545	1366	2	34
36	1	72	0	0	0	31	0	0	1	0	0	0	24.974	96.793	5.27737	1	0.722417	90	90	75	3	6.44	17.5094	10.7	3.7	21	16	0.8484	5.1744	2.6	139	3.52492	3349	2	68
37	1	92	1	1	1	10	0	0	1	1	0	1	20.5442	97.0116	5.28181	1	0.722783	120	130	77	3	13.15	15.1695	11.3	3.9	44	119	1.28957	7.9464	3.7	137	3.74296	5533	2	52
38	1	86	0	0	0	30	0	1	1	1	0	1	21.2084	104.227	5.29398	1	0.723782	90	175	72	2	8.29	17.2264	8.7	4.3	24	29	3.83477	6.5184	5.6	#NULL!	3.65466	4515	2	66
39	2	83	0	0	0	33	0	1	1	0	0	1	23.3355	98.282	5.35619	1	0.728856	110	120	73	3	15.94	16.5556	6.9	3.8	8	14	1.28957	7.9128	4	138	3.99339	9849	1	43
40	1	76	0	2	1	8	0	1	1	0	0	0	18.6115	91.8592	5.36144	1	0.729281	96	141	84	4	8.65	13.1912	11.4	3.8	8	18	0.520352	4.3512	3.4	137	3.17464	1495	1	44
41	1	69	1	1	1	5	0	0	0	1	0	1	20.7756	91.4942	5.3642	1	0.729505	85	94	52	4	6.63	13.5556	0.252	3.5	118	28	3.93658	12.432	7.1	129	4.54407	35000	1	47
42	1	66	1	1	1	6	0	0	0	1	1	1	16.7311	80.8501	5.46375	1	0.737491	79	104	58	4	6.15	10.1053	5.1	3.3	18	34	2.48864	13.3056	5.8	140	3.52153	3323	2	61
43	2	99	0	0	0	33	0	1	1	0	0	1	19.5312	84.6686	5.55239	1	0.74448	140	170	101	3	4.6	11.2564	11.5	3.2	13	25	1.42531	7.5768	3.7	144	2.92324	838	2	52
44	1	77	0	0	0	35	0	1	1	1	1	1	23.2816	84.881	5.67172	1	0.753715	80	144	67	3	5.5	11.9041	11.1	2.9	7	12	1.67418	6.216	4.4	135	3.30406	2014	1	54
45	2	76	0	0	0	31	1	0	0	0	0	0	16.5289	78.9778	5.67627	1	0.754063	96	90	68	4	6.51	9.31818	13.4	3.2	55	87	1.19907	10.9536	4.9	136	4.25271	17894	1	32
46	1	81	0	0	0	29	0	1	1	1	0	0	19.9792	84.0286	5.7025	1	0.756065	106	111	65	4	17.12	10.8611	9.8	3.1	12	16	1.9796	12.8352	4.5	138	3.25696	1807	1	56
47	1	78	0	0	0	9	0	1	0	1	0	1	16.0231	78.019	5.7497	1	0.759646	64	251	80	4	2.23	8.91765	6.1	3.2	31	24	2.16059	2.3688	5.3	135	3.79372	6219	1	64
48	1	81	1	1	1	8	0	0	0	0	1	0	16.4196	78.7706	5.77462	1	0.761523	77	151	104	3	9.38	9.0989	15.3	3.2	21	36	0.610848	5.1408	4.2	143	#NULL!	#NULL!	1	60
49	2	76	1	1	1	4	0	0	1	0	0	0	14.3426	82.2787	5.79397	1	0.762976	82	121	56	3	5	9.15909	10.3	3.7	5	12	1.06333	7.6272	3.3	139	3.8348	6836	2	56
50	1	77	0	2	1	8	0	1	1	1	0	0	24.974	92.326	5.84901	1	0.767083	70	130	61	4	7.97	14.5172	8.7	3.4	27	40	0.871024	4.6704	4.8	125	3.53605	3436	2	56
51	2	76	0	0	0	37	1	1	0	0	0	0	22.0386	99.771	5.88437	1	0.7697	152	145	85	3	17.7	14.6066	12	3.9	78	83	1.21038	5.796	4	142	3.82737	6720	1	34
52	1	83	1	1	1	5	0	0	1	1	0	1	20.4444	93.8445	6.02103	1	0.779671	112	121	66	3	7.04	12.5634	11.8	3.7	47	54	1.05202	6.888	4.2	138	4.54407	35000	1	42
53	2	76	0	0	0	37	1	1	1	0	0	0	27.3356	102.749	6.05483	1	0.782102	90	177	74	3	12.99	18.5102	15.8	4.1	34	28	0.893648	7.1736	4.5	140	2.79865	629	1	50
54	2	82	1	1	1	1	1	1	1	0	0	0	19.5312	71.2676	6.10895	1	0.785967	127	128	82	4	5.88	7.35345	11.4	2.3	79	82	2.28502	9.4752	5.2	141	3.82782	6727	2	33
55	1	67	0	0	0	26	0	0	0	0	0	0	20.5049	104.382	6.20465	1	0.792717	98	109	75	4	12.23	14.541	12	4.4	34	40	0.769216	7.0896	4.4	136	4.17281	14887	1	34
56	1	83	0	0	0	30	0	1	1	0	0	1	16.8889	88.5941	6.33951	1	0.802056	122	101	82	3	11.76	10.1235	10.2	3.8	11	22	1.2217	6.8544	3.8	132	3.41313	2589	1	64
57	2	83	0	0	0	26	1	1	1	1	0	1	19.8413	98.6572	6.39107	1	0.805574	108	188	69	4	9.09	12.7286	13.6	4.1	21	36	1.7873	11.2896	4.4	140	#NULL!	#NULL!	1	60
58	2	84	1	1	1	15	1	1	0	1	1	1	23.4375	92.326	6.43092	1	0.808273	103	119	47	3	9	12.3913	10.3	3.4	12	18	1.26694	7.5096	5.2	127	2.99957	999	2	59
59	2	68	0	0	0	37	1	0	0	0	0	0	21.2585	96.8765	6.46998	1	0.810903	90	128	85	3	8.59	12.4857	13.7	3.8	8	13	0.701344	6.132	4	140	3.95938	9107	1	34
60	2	82	0	0	0	37	1	1	1	0	0	1	20.2812	93.5352	6.50641	1	0.813341	102	155	97	4	8.9	11.5333	13.7	3.7	288	250	1.80992	11.2896	5.4	142	#NULL!	#NULL!	1	45
61	1	88	0	0	0	51	0	1	0	0	0	1	17.7778	84.323	6.64383	1	0.822419	60	109	49	2	10.74	9.09783	11.9	3.4	13	15	2.56782	10.4328	4.6	138	2.88705	771	1	61
62	2	77	0	0	0	26	1	1	1	0	0	0	23.8754	99.771	6.69585	1	0.825806	64	138	59	3	6.69	13.9062	12.8	3.9	14	18	1.14251	9.6096	4.1	140	3.34025	2189	2	52
63	2	86	0	0	0	51	0	1	1	0	1	1	19.052	80.7822	6.71582	1	0.827099	110	147	77	3	10.41	8.51064	10.5	3	16	36	3.55197	8.2824	3.1	135	4.36706	23284	2	47
64	1	76	1	1	1	7	0	0	0	1	1	0	22.6003	114.661	6.72271	1	0.827544	75	121	50	4	4.39	16.4727	9.1	4.9	9	25	0.803152	7.896	5.1	130	3.55072	3554	2	47
65	2	68	1	1	1	31	0	1	0	0	0	1	22.2656	90.837	6.79854	1	0.832416	100	91	67	3	8.38	10.8077	14.4	3.3	27	25	1.27826	9.912	5.3	136	#NULL!	#NULL!	2	55
66	2	69	0	0	0	37	1	1	1	0	0	0	18.3655	92.8819	6.87737	1	0.837423	82	203	73	3	10.08	10.4146	11.2	3.9	34	57	0.746592	6.0648	3.8	143	3.74718	5587	1	46
67	1	66	0	2	1	18	0	1	1	1	0	1	23.0112	81.903	6.91954	1	0.840077	112	178	74	4	7.44	8.97895	6.8	2.7	35	30	11.2328	8.0976	4.7	126	#NULL!	#NULL!	1	62
68	2	77	0	0	0	37	1	0	0	0	0	1	20.5499	88.0884	6.92473	1	0.840403	91	122	93	3	6.29	9.7931	12.5	3.3	13	30	1.59499	8.4336	5.9	145	4.54407	35000	1	32
69	1	73	0	2	1	29	0	0	0	1	0	1	22.0317	98.282	6.9599	1	0.842603	84	133	61	4	5.24	12.029	6.4	3.8	23	42	1.96829	9.7608	3.4	147	3.04727	1115	2	62
70	1	78	1	1	1	22	0	1	1	1	0	1	18.3143	79.3838	7.29329	1	0.862923	84	137	75	3	7.74	7.53333	8.7	3	8	17	1.85517	6.6192	3.9	140	#NULL!	#NULL!	1	38
71	1	87	1	1	1	10	0	1	0	0	0	0	20.6418	88.2625	7.31467	1	0.864195	50	115	66	3	10.44	9.3125	8.5	3.3	#NULL!	#NULL!	0.927584	6.048	3.7	137	3.87852	7560	1	62
72	1	77	0	0	0	37	0	1	1	0	0	0	21.299	101.42	7.33579	1	0.865447	106	114	65	3	20.14	11.9041	11.7	4.1	16	14	1.02939	4.536	3.7	141	#NULL!	#NULL!	2	67
73	2	88	1	1	1	12	0	1	1	0	0	0	20	97.4691	7.35962	1	0.866855	105	140	75	4	5.82	10.8701	12.3	4	34	60	0.814464	5.376	4.8	129	4.17455	14947	1	55
74	2	77	1	1	1	32	1	1	1	0	0	0	24.2215	102.749	7.36417	1	0.867124	60	121	57	3	7.21	13.4853	14.6	4.1	12	14	1.45925	10.3992	5.2	139	3.22531	1680	1	57
75	1	92	0	0	0	31	0	0	1	0	0	0	19.025	83.709	7.47393	1	0.873549	74	114	92	3	10.59	8.14563	13	3.2	38	31	1.00677	3.9816	4.7	136	4.41315	25891	2	44
76	1	68	1	1	1	26	0	1	0	0	0	0	33.5937	104.238	7.53337	1	0.876989	105	156	94	3	8.57	18.7292	10.5	4.2	11	12	0.927584	8.9208	4.9	134	3.42406	2655	2	54
77	1	81	0	0	0	3	0	1	1	0	0	0	28.6048	92.326	7.69258	1	0.886072	80	158	76	4	7.96	12.6429	11.6	3.4	33	35	0.859712	3.3768	4.2	143	3.8386	6896	1	53
78	1	73	1	1	1	31	0	0	1	0	0	0	20.1951	94.8609	7.75069	1	0.88934	110	108	61	3	6.04	9.90123	9.2	3.8	15	27	1.09726	7.7616	4	138	3.35507	2265	2	42
79	2	85	0	0	0	29	0	1	1	0	0	0	22.4913	80.414	7.75797	1	0.889748	68	153	74	3	6.06	7.53774	9.7	2.6	30	26	0.463792	1.4784	3.2	126	3.27692	1892	1	63
80	1	74	0	0	0	37	0	1	1	1	0	1	26.0375	102.749	7.77043	1	0.890445	84	239	86	3	12.69	13.7385	11.2	4.1	19	23	1.5045	7.1904	5.5	140	3.44451	2783	1	63
81	2	88	1	1	1	8	0	1	0	0	0	1	19.8177	88.1895	7.77145	1	0.890502	90	178	94	3	5.84	8.67021	9.9	3.4	19	26	1.54974	8.0472	3.9	140	4.23957	17361	2	53
82	2	75	0	0	0	34	0	0	1	0	0	0	19.5312	95.0916	7.79855	1	0.892014	82	117	84	4	6.77	9.76744	11.4	3.9	55	45	0.938896	9.6768	3.7	127	4.54407	35000	1	36
83	2	73	1	1	1	6	0	1	0	0	0	1	22.8624	96.793	7.90568	1	0.897939	115	156	86	3	7.63	10.7	16.2	3.7	33	37	2.828	8.5848	4.6	134	4.36964	23423	2	40
84	2	87	0	0	0	42	0	1	1	0	0	1	19.5312	87.6466	7.96197	1	0.901021	82	140	75	3	5.98	8.34043	10.2	3.4	27	32	1.56106	9.66	4.7	138	3.33425	2159	1	#NULL!
85	1	93	0	2	1	8	0	1	0	0	0	1	23.1111	92.326	8.12555	1	0.909853	78	135	69	4	7.69	9.67045	9.9	3.4	26	27	1.73074	9.6096	6	125	4.52179	33250	1	50
86	1	84	0	0	0	31	0	0	1	0	1	0	17.0656	94.885	8.13337	1	0.910271	80	174	73	3	14.3	8.8125	17.5	4.2	31	28	0.746592	4.2504	3.6	138	3.67997	4786	2	57
87	1	87	0	0	0	34	0	1	1	0	0	0	18.6667	96.4308	8.26161	1	0.917064	66	113	95	3	8.91	9.26374	12.6	4.1	46	72	0.972832	7.0728	4.8	144	3.69073	4906	2	53
88	1	79	0	0	0	26	0	1	0	0	0	0	27.5556	89.348	8.29022	1	0.918566	79	166	67	3	14.12	10.6364	6.8	3.2	56	48	0.927584	5.04	3.6	128	2.80414	637	1	62
89	2	70	0	2	1	23	1	0	0	0	1	0	21.6333	88.653	8.30719	1	0.919454	85	127	75	3	8.06	8.33333	13.7	3.2	12	15	0.73528	2.5368	4.8	135	2.89927	793	1	67
90	1	90	1	1	1	32	1	0	1	0	0	0	20.4082	80.3747	8.31425	1	0.919823	76	131	70	3	6.19	6.87288	12.7	2.8	16	27	1.28957	9.4752	3.6	138	4.54407	35000	2	35
91	1	76	0	0	0	31	0	0	1	0	0	0	21.3039	99.9407	8.31612	1	0.919921	150	117	88	3	11.15	10.2471	13.5	4	20	23	1.70811	7.5936	5.2	134	4.14217	13873	2	41
92	2	76	1	1	1	22	1	0	1	0	0	0	19.4674	72.6356	8.4423	1	0.926461	140	136	86	4	5.34	5.53425	13.3	2.4	29	24	0.972832	6.5688	3.4	142	3.36624	2324	2	57
93	1	91	0	2	1	6	0	0	0	0	0	0	16.6493	83.673	8.45552	1	0.92714	83	123	57	3	4.92	6.89167	9.9	3.5	7	16	0.995456	5.7792	4.1	140	3.47712	3000	2	65
94	2	88	0	0	0	35	0	0	0	0	1	1	18.8455	81.8797	8.49099	1	0.928959	59	159	72	3	5.37	6.88034	11.1	3.1	16	29	1.06333	8.8368	4.6	141	3.84417	6985	1	65
95	1	80	0	0	0	27	0	1	0	0	0	1	19.2344	87.0839	8.51644	1	0.930258	122	128	97	4	6.77	7.6789	12.5	3.4	45	43	1.48187	6.552	5	141	4.54407	35000	2	37
96	1	78	1	1	1	37	0	0	1	1	1	0	18.75	92.1218	8.53648	1	0.931279	80	98	60	3	9.65	8.34653	13.5	3.8	45	35	0.916272	6.4512	5.5	138	4.30589	20225	1	50
97	2	65	0	0	0	35	0	0	0	0	0	1	23.4375	89.348	8.62275	1	0.935646	62	104	60	3	10.24	8.69792	13.8	3.2	25	21	10.6559	5.3088	6.8	140	4.03181	10760	1	47
98	1	85	1	1	1	24	0	0	1	0	0	0	16.8919	91.5778	8.63089	1	0.936056	110	169	89	3	9.63	7.82857	12.9	4	5	17	0.531664	4.2168	4.4	136	4.30718	20285	2	38
99	2	70	1	1	1	3	1	1	1	0	1	0	19.5312	87.6466	8.66168	1	0.937602	125	165	114	4	11.39	7.66667	13.1	3.4	105	158	1.16514	9.5592	5.6	133	#NULL!	#NULL!	2	34
100	2	67	0	2	1	13	1	0	0	0	1	0	16.901	91.5951	8.67173	1	0.938106	108	97	59	3	4.61	7.79592	13.3	4	19	27	0.837088	4.7376	4.6	126	2.75891	574	2	51
101	1	81	1	1	1	5	0	1	0	1	0	1	19.1467	94.3627	8.80569	1	0.944763	83	107	55	4	6.73	8.48	10.7	3.9	25	22	1.21038	8.9376	5	139	3.62221	4190	2	52
102	1	85	1	1	1	5	0	0	1	0	0	1	13.3333	78.8767	8.8125	1	0.945099	92	142	79	4	4.82	5.44681	13.4	3.6	35	37	1.09726	7.8456	4.9	144	3.84442	6989	2	70
103	1	85	1	1	1	2	0	1	0	0	0	1	21.4249	86.7689	8.82168	1	0.945551	92	137	95	3	5.6	7.52885	12.1	3.1	32	32	1.1312	5.964	3.5	138	3.88925	7749	2	60
104	1	86	1	1	1	29	0	0	1	0	0	0	20.8247	93.0762	8.84614	1	0.946754	88	101	69	3	6.49	8.47475	14.2	3.6	27	38	0.656096	5.5944	3.9	139	3.54913	3541	2	60
105	1	77	1	1	1	17	0	1	1	0	0	0	19.5556	96.6267	8.89953	1	0.949367	90	145	71	3	4.83	8.78947	6.9	4	5	10	0.837088	6.0984	4.8	131	3.80679	6409	1	60
106	1	85	1	1	1	3	0	1	1	0	0	0	23.3056	90.837	8.90229	1	0.949502	90	116	81	3	7.22	8.63918	11.6	3.3	22	26	0.893648	2.688	4.3	144	3.71189	5151	2	64
107	2	77	1	1	1	3	1	0	0	0	0	1	21.0077	90.4451	8.91722	1	0.95023	100	98	63	4	4.97	8.0099	10.5	3.4	24	20	2.49995	13.4568	4.6	140	4.54407	35000	2	37
108	1	85	0	0	0	33	0	1	0	0	0	0	18.0737	77.4389	8.99488	1	0.953996	104	157	82	2	6.7	5.82707	8.9	2.9	31	26	0.950208	3.612	2.6	139	3.72032	5252	1	63
109	2	70	0	0	0	34	1	0	0	0	0	0	23.0104	96.793	9.06151	1	0.957201	81	146	69	3	7.17	9.3956	12.7	3.7	50	43	1.14251	8.5848	4	140	4.25768	18100	1	32
110	1	86	0	0	0	27	0	0	1	1	0	0	20	91.5131	9.10843	1	0.959444	115	134	71	3	7.68	7.90476	11.7	3.6	35	45	0.825776	5.46	4	138	3.17056	1481	2	59
111	1	70	0	0	0	26	0	1	1	1	0	1	25.8065	113.172	9.14026	1	0.960958	124	154	82	4	10.67	13.5522	12.7	4.8	31	63	1.39138	11.8944	4.6	140	#NULL!	#NULL!	1	#NULL!
112	1	78	0	0	0	12	0	1	1	1	0	1	19.7239	89.5007	9.15408	1	0.961615	50	200	60	3	8.88	7.54128	9.2	3.5	5	11	2.44339	6.5688	5.1	138	3.87961	7579	2	64
113	2	69	1	1	1	0.5	1	1	0	0	0	1	22.8928	92.326	9.17917	1	0.962803	107	81	55	4	10.22	8.47959	14	3.4	1116	1687	2.74882	10.3992	5.4	132	4.54407	35000	2	30
114	2	68	1	1	1	11	1	1	0	0	0	0	22.3863	101.26	9.45901	1	0.975846	72	158	63	2	6.32	9.46667	12.1	4	15	25	0.950208	6.9048	4	143	4.12811	13431	1	52
115	1	77	0	0	0	28	0	1	0	1	0	1	20.0288	100.502	9.46733	1	0.976227	40	166	81	3	10.22	8.88542	13.2	4.2	28	38	1.71942	9.1896	6.5	150	#NULL!	#NULL!	2	60
116	1	86	0	0	0	44	0	1	1	0	0	1	21.7778	96.3718	9.46837	1	0.976275	90	121	73	3	4.38	8.5102	10.6	3.7	14	22	1.76467	8.8368	4.1	139	4.02674	10635	2	60
117	2	66	0	0	0	28	1	1	0	1	0	1	26.5731	104.238	9.55137	1	0.980066	66	153	88	3	10.43	11.6849	12.6	4.2	22	18	2.94112	8.8872	3.7	142	3.66577	4632	1	58
118	2	84	0	0	0	32	0	0	1	0	0	0	19.3772	99.2665	9.56855	1	0.980846	46	129	54	4	4.5	8.50538	8.4	4.2	20	42	1.01808	6.7536	4	138	#NULL!	#NULL!	2	54
119	2	80	0	0	0	26	1	0	0	0	1	0	15.917	77.8179	9.63071	1	0.983658	112	129	82	3	4.92	5.28873	14.4	3.2	8	29	0.90496	4.5192	4.5	135	3.68922	4889	2	64
120	1	78	0	0	0	37	0	1	1	0	1	0	20.8117	100.497	9.64393	1	0.984254	155	163	105	4	12.12	8.84783	13.7	4.1	62	26	0.746592	5.8968	5	143	3.71231	5156	2	48
121	1	79	0	0	0	31	0	0	1	0	0	0	18.7652	90.6617	9.68611	1	0.986149	110	96	60	3	6.99	7.16814	12.5	3.7	32	30	0.588224	3.4944	3.2	137	3.71282	5162	2	65
122	1	82	0	2	1	2	0	1	1	0	0	0	16.3847	92.1054	9.71963	1	0.98765	99	109	72	3	7.52	6.9115	10.3	4.1	6	17	0.45248	3.3264	3.8	140	3.84466	6993	2	64
123	1	78	0	0	0	62	0	1	1	1	0	0	21.2279	98.3075	9.7218	1	0.987746	95	185	101	3	5.8	8.51579	12.9	3.9	9	31	0.690032	4.3512	4.5	133	2.21484	164	1	64
124	2	78	0	0	0	34	0	1	0	0	0	1	20.7031	113.692	9.77715	1	0.990212	85	165	99	3	8.27	10.5875	15.2	5	13	21	1.77598	5.0568	3.7	137	3.2033	1597	2	55
125	2	71	0	0	0	37	1	1	1	0	0	0	20.0288	91.5678	9.81243	1	0.991777	100	156	86	3	5.55	7.34821	13.9	3.6	38	54	1.21038	5.1744	3.8	138	#NULL!	#NULL!	1	62
126	1	77	0	0	0	27	0	0	1	0	1	0	17.9418	93.5679	9.81804	1	0.992025	121	165	107	4	4.26	7.30973	12	4	228	311	0.950208	3.9312	4.6	145	3.94498	8810	2	58
127	2	74	0	0	0	12	1	1	0	0	0	1	22.3133	98.282	9.91057	1	0.996099	106	134	106	3	6.14	8.55556	12.6	3.8	76	86	1.52712	6.6864	4.3	133	4.09527	12453	2	50
128	2	78	0	0	0	31	0	0	1	0	0	0	23.1405	102.749	9.95124	1	0.997877	54	108	53	3	9.01	9.53409	13	4.1	21	39	1.05202	6.1488	4.4	135	3.62066	4175	2	34
129	2	66	1	1	1	12	1	0	0	0	0	0	25.2595	104.238	10.0223	1	1.00097	77	122	77	3	8.8	10.5854	14.1	4.2	24	41	0.859712	7.1736	3.7	143	3.71037	5133	1	28
130	1	77	0	0	0	28	0	1	0	1	0	1	37.3333	90.837	10.1442	1	1.00622	85	215	93	3	7.93	12.1449	10.3	3.3	18	17	8.38219	5.8128	5.5	137	3.05038	1123	1	57
131	2	80	0	0	0	35	0	1	1	0	0	0	20.202	97.852	10.2104	1	1.00904	69	160	95	3	10.4	7.91429	13.5	4	34	23	1.28957	7.9128	3.6	136	#NULL!	#NULL!	1	43
132	2	65	1	1	1	1	1	0	0	1	0	0	19.9594	94.4141	10.2119	1	1.00911	82	77	49	4	11.53	7.42718	15.8	3.8	89	74	1.0407	9.2232	4.2	136	4.36877	23376	1	28
133	1	81	0	2	1	23	0	1	0	0	0	1	15.5817	90.5834	10.3217	1	1.01375	164	144	88	3	8.88	6.18939	13.9	4.1	58	86	1.5045	10.3992	5.7	139	#NULL!	#NULL!	2	53
134	1	83	1	1	1	16	0	1	1	1	0	0	25.6312	101.26	10.3622	1	1.01545	82	142	92	3	9.58	9.89412	13.8	4	21	23	0.746592	5.6952	4.2	140	3.63639	4329	2	62
135	2	86	0	0	0	39	0	0	1	0	0	0	21.1553	101.148	10.3919	1	1.0167	79	143	68	3	4.47	8.34653	11.9	4.1	17	24	0.927584	5.7288	4.6	140	3.2737	1878	2	60
136	2	71	0	0	0	30	0	1	1	0	1	0	18.8189	81.8294	10.4288	1	1.01824	78	140	77	4	4.6	5.59398	17.3	3.1	47	44	0.73528	6.8376	4.1	138	#NULL!	#NULL!	1	#NULL!
137	1	88	0	0	0	30	1	0	1	0	1	0	21.3675	104.528	10.4815	1	1.02042	89	143	74	3	6.63	8.76596	17.7	4.3	9	23	0.780528	6.8544	3.5	141	3.88593	7690	1	64
138	1	73	0	0	0	30	0	1	1	0	0	0	23.2434	96.793	10.6328	1	1.02665	100	131	82	4	5.4	8.08824	11.9	3.7	13	21	0.79184	6.2496	3.4	139	3.5675	3694	2	49
139	1	76	0	0	0	27	0	1	0	0	0	0	24.6097	104.238	10.6842	1	1.02874	124	167	114	4	7.51	9.67416	13	4.2	42	50	0.837088	7.2072	4.5	144	3.46538	2920	2	63
140	2	73	1	1	1	15	1	0	1	0	0	0	23.8751	90.837	10.8309	1	1.03467	62	80	62	3	7.97	7.27434	12.9	3.3	868	316	1.33482	11.2896	3.6	139	3.63407	4306	2	46
141	1	81	0	2	1	15	0	1	0	0	1	0	16.4609	96.7169	10.8642	1	1.036	150	86	48	3	8.65	6.66667	12.6	4.4	6	31	1.02939	5.0232	3.8	127	3.02325	1055	2	66
142	1	81	0	0	0	37	0	1	1	0	0	0	18.7305	78.6838	10.959	1	1.03977	138	139	104	3	10.71	4.95652	14.6	2.9	19	9	0.96152	5.3088	4.8	139	4.46804	29379	2	#NULL!
143	2	82	1	1	1	8	0	1	1	0	0	1	21.4533	101.713	10.9948	1	1.04119	116	123	92	3	6.62	8	14.8	4.1	106	84	1.49318	7.8288	4.8	135	#NULL!	#NULL!	2	31
144	2	69	1	1	1	26	1	1	0	0	0	1	19.9184	103.27	11.0884	1	1.04487	58	127	72	4	6.17	7.90385	13.4	4.4	44	49	1.90042	9.0888	5.5	140	4.29281	19625	1	37
145	2	71	0	0	0	36	0	1	0	0	0	1	18.0697	98.2773	11.1	1	1.04532	106	131	92	2	11.54	7	8.4	4.3	19	22	1.54974	8.5176	4.7	141	#NULL!	#NULL!	1	41
146	2	71	0	0	0	37	0	1	1	1	0	1	25.2174	89.348	11.3239	1	1.054	65	170	75	4	7.93	7.12613	9.2	3.2	77	65	2.71488	7.392	4.8	140	4.08938	12285	1	61
147	2	69	0	0	0	33	0	0	1	0	0	0	24.6094	90.837	11.4326	1	1.05815	94	102	68	3	6.36	7.10345	13.9	3.3	62	32	1.16514	5.8632	4	137	3.83149	6784	1	31
148	2	66	0	0	0	46	1	1	0	1	0	0	23.8281	95.304	11.4965	1	1.06056	96	131	91	4	5	7.46154	10.8	3.6	27	34	1.23301	6.804	3.4	145	4.17731	15042	1	40
149	2	79	0	0	0	56	1	0	1	1	0	0	23.4375	98.282	11.561	1	1.063	110	107	61	3	7.5	7.7037	12.9	3.8	11	13	1.0407	5.9304	4	139	2.98588	968	1	45
150	2	74	1	1	1	17	1	1	1	0	0	1	25.9516	98.282	11.5757	1	1.06355	106	121	74	4	6.73	8.51923	13.2	3.8	33	40	1.34613	8.1312	4.1	138	3.56372	3662	1	46
151	1	84	0	0	0	37	0	1	0	1	1	0	22.7694	105.727	11.6475	1	1.06623	60	112	63	4	9.83	8.40594	10.3	4.3	71	63	0.859712	5.4432	4.3	145	3.26007	1820	1	65
152	1	65	0	2	1	10	0	0	0	0	0	0	23.3377	84.881	11.6573	1	1.0666	120	121	74	4	8.21	5.80576	7	2.9	6	21	0.39592	5.292	4.4	131	3.26435	1838	2	63
153	1	65	0	2	1	0.6	0	1	1	1	0	0	28.1337	90.837	11.8593	1	1.07406	145	137	103	4	9.01	7.82857	11.6	3.3	21	21	0.5656	5.3592	4.8	139	4.04191	11013	2	54
154	1	83	1	1	1	17	0	1	1	1	0	1	27.5312	99.771	11.9021	1	1.07562	72	173	87	4	7.73	9.02128	12.2	3.9	24	26	1.44794	10.5336	4.1	144	4.29097	19542	1	44
155	1	78	0	0	0	32	0	1	1	1	0	0	26.3779	108.705	12.0065	1	1.07942	113	163	97	3	10.41	9.88636	13.1	4.5	16	20	0.916272	7.56	3.9	146	3.57136	3727	2	53
156	2	85	0	0	0	23	0	1	1	0	0	0	21.3593	88.1336	12.031	1	1.0803	70	146	82	4	5.64	5.68116	10.7	3.2	33	23	1.23301	6.132	4.1	140	3.32118	2095	1	44
157	2	76	1	1	1	12	1	1	1	0	0	1	23.3355	86.37	12.0399	1	1.08062	60	120	57	3	6.2	5.81452	9.3	3	#NULL!	#NULL!	2.23978	8.568	4.3	142	4.54407	35000	1	33
158	2	72	0	0	0	32	1	1	0	0	0	1	20.727	94.3802	12.0414	1	1.08068	67	167	77	3	6.64	6.36885	7.8	3.7	24	33	6.62883	8.8704	4.4	143	3.05805	1143	1	66
159	1	95	0	0	0	26	0	1	1	0	0	1	18.3143	92.7848	12.0719	1	1.08178	102	156	105	4	7.05	5.91667	11.9	3.9	42	51	1.00677	6.9048	4.9	137	3.47524	2987	2	60
160	2	81	1	1	1	0.5	0	1	1	0	0	1	31.1419	89.348	12.083	1	1.08218	100	168	68	4	9.22	8.24742	10	3.2	15	25	2.98637	10.7184	4.4	138	4.07478	11879	1	#NULL!
161	1	79	0	2	1	9	0	1	1	1	0	1	18.3655	92.8819	12.1837	1	1.08578	70	132	65	4	9.19	5.87879	9.8	3.9	4	13	2.0701	8.8536	4.7	137	#NULL!	#NULL!	1	55
162	1	77	0	0	0	34	0	1	1	0	0	1	24.7325	99.771	12.2269	1	1.08732	81	134	63	4	13.1	7.88889	11.7	3.9	26	16	2.42077	8.8368	4.9	134	2.95521	902	1	61
163	2	77	0	0	0	34	0	1	0	1	1	1	20.6193	94.1759	12.2299	1	1.08742	124	118	90	3	8.31	6.2381	12	3.7	13	15	0.871024	5.9136	3.8	138	3.69871	4997	2	51
164	1	80	1	1	1	16	0	1	1	1	0	1	21.4844	103.261	12.2595	1	1.08847	80	153	69	3	5.93	7.36036	7.4	4.2	20	21	1.5045	8.7528	3.8	142	4.00221	10051	1	61
165	1	74	0	2	1	24	1	0	1	0	1	1	17.898	86.0399	12.2747	1	1.08901	57	168	68	3	4.11	5.10345	7.8	3.5	26	25	3.1108	14.0952	3.9	141	3.49234	3107	2	55
166	1	72	1	1	1	24	0	0	1	0	0	0	19.4771	97.967	12.3635	1	1.09214	96	135	72	4	4.42	6.45902	9.9	4.1	25	17	0.73528	3.5616	4.4	139	3.80848	6434	1	32
167	1	78	1	1	1	23	0	1	0	0	0	0	22.8269	98.282	12.4416	1	1.09488	80	131	69	3	4.28	6.97196	12	3.8	22	26	0.837088	6.1488	3.9	134	2.93802	867	2	61
168	1	86	0	0	0	36	0	1	0	0	0	0	24.4444	101.26	12.4945	1	1.09672	123	174	93	4	13.48	7.82569	14.2	4	23	31	0.701344	9.0552	3.7	143	2.9154	823	1	67
169	1	69	0	0	0	33	0	1	0	0	0	1	21.7778	97.8608	12.6085	1	1.10066	70	188	62	3	9.54	6.56349	11.5	3.8	21	33	4.70579	6.1992	4.4	131	4.17967	15124	2	#NULL!
170	2	85	0	0	0	37	0	0	0	0	0	1	21.2654	93.9116	12.7128	1	1.10424	96	102	75	3	5.32	6.0219	13.7	3.6	19	43	1.75336	8.2824	5.4	136	4.38295	24152	1	34
171	2	77	0	0	0	34	0	1	1	0	0	1	18.7328	95.0671	12.7542	1	1.10565	110	95	70	2	5.76	5.875	11.5	4	12	21	1.6968	9.2568	4.3	136	3.56074	3637	2	61
172	2	72	0	0	0	17	0	0	0	0	0	1	21.2585	93.8985	12.8203	1	1.1079	87	102	72	4	8.29	5.96947	14.3	3.6	20	17	1.75336	8.0136	4.6	139	3.5858	3853	2	38
173	1	73	1	1	1	1.3	0	0	0	0	0	0	18.7305	87.6178	12.9193	1	1.11124	80	90	50	3	5.69	5.07432	13	3.5	33	36	1.35744	8.2152	4.1	138	#NULL!	#NULL!	2	68
174	1	71	0	0	0	31	0	0	0	0	0	0	25.0657	102.749	12.9895	1	1.11359	132	144	93	3	5.08	7.91176	13.1	4.1	26	30	0.667408	5.7456	4.3	135	3.46255	2901	2	58
175	1	66	0	2	1	9	0	1	0	0	0	1	30.6122	92.326	13.0102	1	1.11428	68	152	88	3	8.11	8	11.4	3.4	50	30	3.57459	5.5104	4.9	143	4.2448	17571	1	63
176	1	74	0	0	0	34	0	1	0	1	0	1	24.3418	89.348	13.0146	1	1.11443	86	182	100	3	5.68	5.98507	7.2	3.2	8	10	2.81669	6.216	5	137	4.13098	13520	1	68
177	2	78	0	0	0	28	1	1	1	0	0	1	26.0262	105.727	13.0632	1	1.11605	142	161	86	4	16.04	8.56701	13.2	4.3	19	20	1.84386	8.5008	3	142	3.43996	2754	1	59
178	2	76	0	0	0	32	1	0	1	0	0	0	24.3911	95.304	13.252	1	1.12228	54	166	88	4	8.03	6.62602	11.8	3.6	36	37	0.757904	6.0648	3.6	144	3.68006	4787	1	62
179	1	83	0	0	0	49	0	1	1	0	1	1	26.6667	105.727	13.3525	1	1.12556	80	114	80	4	6.5	8.58763	12.5	4.3	334	24	1.3235	8.2152	5.1	137	2.21748	165	2	59
180	1	73	0	0	0	12	0	1	1	1	0	0	24.8889	102.749	13.3748	1	1.12629	99	179	93	3	12.65	7.62963	14	4.1	14	13	0.712656	4.5864	4.2	130	2.63749	434	1	66
181	2	74	0	0	0	27	0	0	0	0	0	1	23.6095	101.26	13.3748	1	1.12629	83	144	88	3	6.36	7.06087	8.9	4	31	40	7.11525	11.5248	5.1	143	4.54407	35000	2	64
182	1	82	1	1	1	26	0	1	0	0	0	1	31.3912	96.793	13.4173	1	1.12766	82	214	89	4	8.48	8.65657	11.4	3.7	42	41	1.70811	7.7784	4	142	#NULL!	#NULL!	1	#NULL!
183	1	79	0	0	0	37	0	1	1	1	1	0	19.1111	95.7842	13.4664	1	1.12925	98	156	90	3	5.94	5.67669	13.9	4	22	22	0.825776	5.3256	3.9	137	3.56797	3698	2	60
184	2	77	1	1	1	1	1	1	1	0	0	1	20.5693	94.0812	13.5519	1	1.132	80	111	63	3	9.41	5.61594	14.1	3.7	26	50	1.5045	2.1	6	136	4.23742	17275	1	40
185	2	65	0	0	0	31	1	0	0	0	0	1	22.4996	93.815	13.5639	1	1.13238	138	133	89	4	10.1	5.80576	14.3	3.5	95	130	1.39138	6.9384	4.8	142	4.28832	19423	2	31
186	1	80	0	0	0	37	0	1	0	1	0	0	25.9695	101.26	13.5657	1	1.13244	111	171	93	4	9.56	7.65741	11.4	4	44	34	0.373296	2.6208	3.9	139	2.84942	707	2	60
187	1	87	0	0	0	31	1	0	1	1	0	0	20.6667	92.7767	13.5877	1	1.13315	76	153	86	3	6.83	5.47552	10.2	3.6	69	51	0.656096	4.3176	3.3	144	3.74398	5546	1	57
188	2	84	1	1	1	19	1	1	1	0	0	0	23.4339	92.326	13.8254	1	1.14068	68	103	77	3	6.24	5.76296	16	3.4	21	27	1.18776	6.8544	4.8	141	4.1983	15787	1	37
189	2	73	0	2	1	15	1	1	1	0	1	1	20.8117	88.5845	13.9025	1	1.14309	98	162	64	3	8.22	4.94	15.4	3.3	622	1001	1.99091	15.3048	4.5	142	4.24868	17729	1	#NULL!
190	2	74	1	1	1	12	1	0	0	0	0	0	24.6711	90.837	13.9052	1	1.14318	78	95	63	4	12.9	5.85496	16.7	3.3	31	41	0.599536	4.4352	3.9	135	3.56301	3656	1	60
191	1	90	0	0	0	32	0	1	0	0	0	1	23.0112	95.304	13.9487	1	1.14453	60	164	46	3	5.73	5.93893	9.2	3.6	20	27	1.90042	11.0712	4.1	139	3.86201	7278	1	65
192	1	67	1	1	1	3	0	1	1	1	0	1	20.4294	90.838	14.0677	1	1.14822	94	113	86	4	9.43	5.08276	12.9	3.5	11	19	2.20584	7.1736	6.5	132	4.54407	35000	1	46
193	1	79	0	0	0	56	0	1	1	0	0	0	21.5731	97.4728	14.1865	1	1.15188	70	146	58	3	11.79	5.77857	11.8	3.8	47	55	0.656096	3.6624	4.3	134	3.62377	4205	1	67
194	1	89	1	1	1	3	0	0	1	0	0	0	28	101.26	14.257	1	1.15403	80	138	65	3	6.62	7.85577	9.6	4	6	14	0.8484	5.0568	4.4	137	#NULL!	#NULL!	1	62
195	1	72	0	2	1	6	0	1	0	0	0	0	19.5312	84.6686	14.2742	1	1.15455	116	119	73	3	8.35	4.37853	14.4	3.2	14	24	0.927584	10.6344	4.1	134	#NULL!	#NULL!	2	46
196	1	79	0	0	0	26	0	0	0	0	0	0	18.2222	70.2754	14.3885	1	1.15801	100	89	48	4	3.9	3.03947	12.9	2.4	33	30	1.21038	6.132	4.9	133	#NULL!	#NULL!	1	32
197	1	82	0	2	1	1	0	1	1	1	0	0	24.6094	98.282	14.4128	1	1.15875	56	91	72	4	14.69	6.48837	11.7	3.8	111	160	0.916272	8.3328	3.5	140	3.55546	3593	2	60
198	2	69	0	0	0	26	0	0	0	0	0	0	25.3069	99.771	14.453	1	1.15996	58	116	60	3	4.97	6.82883	11.8	3.9	19	34	0.96152	5.1072	4	140	3.00732	1017	2	#NULL!
199	2	74	0	0	0	26	1	0	1	0	0	0	23.6244	98.282	14.454	1	1.15999	102	130	78	3	4.23	6.21094	11.1	3.8	19	24	0.746592	4.9728	3.6	142	#NULL!	#NULL!	1	42
200	2	69	0	0	0	34	0	1	0	1	1	0	24.3945	99.771	14.4913	1	1.16111	80	131	55	3	5.83	6.56522	12.2	3.9	16	20	0.79184	6.7704	3.8	138	2.82347	666	2	55
201	2	69	0	0	0	34	1	0	0	0	0	1	24.7676	96.793	14.5008	1	1.16139	120	133	92	3	8.7	6.31967	#NULL!	3.7	84	86	1.53843	12.012	4.7	140	3.68061	4793	1	37
202	1	85	1	1	1	0.5	0	1	1	0	0	1	18.2222	101.544	14.5484	1	1.16281	40	140	54	4	7.36	5.63636	13.9	4.5	31	57	3.89133	8.8872	7.7	126	4.56937	37100	2	41
203	2	72	0	0	0	28	0	1	1	1	0	0	27.4756	98.282	14.5919	1	1.16411	127	143	83	2	6.71	7.15517	14.2	3.8	19	16	1.02939	4.368	3.3	141	2.8704	742	1	57
204	2	70	1	1	1	10	1	0	1	1	0	0	28.3266	90.837	14.6096	1	1.16464	102	104	76	3	6.58	6.39837	14.5	3.3	28	34	0.814464	6.2496	4.5	136	4.30276	20080	1	30
205	1	84	0	2	1	25	0	0	0	0	1	0	17.7778	94.746	14.7318	1	1.16826	84	129	57	4	4.44	4.94771	11.4	4.1	10	19	0.644784	5.0064	5	139	3.06633	1165	2	57
206	2	74	1	1	1	8	1	0	0	0	0	0	22.9398	96.793	14.7356	1	1.16837	120	112	70	4	3.43	5.76	7.4	3.7	7	31	1.09726	4.8384	4.5	140	3.463	2904	2	61
207	2	66	0	0	0	34	1	1	1	1	0	1	21.7079	94.7504	14.9093	1	1.17346	75	167	75	3	9.11	5.24161	11.2	3.6	32	22	2.95243	6.72	4.3	139	2.77743	599	1	67
208	1	81	0	0	0	34	0	1	1	0	0	0	23.4952	98.282	14.9183	1	1.17372	133	115	86	3	8.24	5.98473	12.7	3.8	15	14	0.757904	5.88	3.5	138	#NULL!	#NULL!	2	48
209	1	81	0	2	1	24	0	1	0	0	0	0	21.4286	94.2209	15.011	1	1.17641	65	177	57	3	5.79	5.13907	6.7	3.6	14	18	0.96152	5.7792	4.3	140	2.42813	268	1	61
210	1	67	1	1	1	20	0	0	0	0	0	0	20.8117	100.497	15.0324	1	1.17703	88	102	77	4	5.27	5.67626	12.9	4.1	20	28	0.757904	8.2488	4.3	137	4.11618	13067	1	23
211	1	74	0	0	0	11	0	0	0	0	1	0	22.2222	98.282	15.1394	1	1.18011	88	120	75	3	4.59	5.57778	13.2	3.8	40	34	0.814464	5.9304	4.3	137	3.89774	7902	1	67
212	2	69	0	0	0	12	1	1	0	0	0	1	18.424	87.0369	15.1525	1	1.18048	106	120	58	4	5.52	4.25568	12.2	3.5	11	41	1.00677	11.4576	3.3	138	4.20322	15967	2	47
213	2	78	0	2	1	3	1	0	0	0	0	0	24.3827	107.216	15.1869	1	1.18147	95	140	87	2	13.19	7.06422	12.9	4.4	27	32	0.780528	4.4016	4.4	140	3.4618	2896	1	59
214	1	88	1	1	1	1	0	0	1	0	0	1	18.1312	84.9929	15.2623	1	1.18362	75	114	87	4	6.47	4.03911	11.5	3.4	64	51	1.59499	11.2896	5.5	134	4.54407	35000	1	31
215	1	87	0	2	1	4	0	1	0	0	0	1	33.305	89.348	15.3025	1	1.18476	70	129	90	4	8.05	6.9646	12	3.2	312	322	1.14251	7.56	4.9	116	4.233	17100	1	47
216	2	85	0	0	0	29	0	1	0	0	0	0	20.5693	85.1472	15.365	1	1.18653	114	153	94	3	11.33	4.15	8.4	3.1	31	27	0.723968	4.8552	3.3	138	3.42894	2685	1	#NULL!
217	2	80	0	0	0	28	0	1	0	0	0	0	19.736	80.5896	15.3873	1	1.18716	120	118	95	3	4.6	3.71958	14	2.9	22	45	0.927584	5.3592	3.7	129	3.52192	3326	2	58
218	2	71	1	1	1	16	1	0	0	0	1	0	23.3089	84.881	15.3922	1	1.1873	110	109	69	4	5.92	4.39157	15	2.9	17	36	1.28957	9.4248	3.6	137	4.16104	14489	1	39
219	2	68	0	0	0	42	1	0	1	1	1	1	27.9421	92.326	15.5031	1	1.19042	97	129	82	3	5.92	6.128	13.3	3.4	23	31	1.27826	5.8968	4.1	129	4.31266	20543	1	38
220	1	73	0	0	0	39	0	1	0	0	0	0	19.1501	92.8802	15.5069	1	1.19053	92	125	75	3	6.64	4.69277	12	3.8	20	22	0.73528	4.2	4.2	143	3.91009	8130	1	35
221	1	71	0	0	0	28	0	0	0	0	0	0	22.0317	107.216	15.5687	1	1.19225	90	163	82	3	7.13	6.22656	12.3	4.4	21	21	0.803152	7.2576	4.2	142	2.37475	237	1	61
222	2	80	0	0	0	63	1	1	1	1	0	1	21.6713	100.637	15.6415	1	1.19428	82	109	57	2	6.86	5.54198	12.4	4	22	21	2.28502	7.3248	5.4	140	3.04258	1103	1	42
223	2	71	0	0	0	36	1	1	0	0	0	0	23.4375	93.815	15.6873	1	1.19555	82	158	50	3	2.84	5.22917	3.3	3.5	9	19	0.927584	9.1896	2.8	143	#NULL!	#NULL!	1	59
224	2	85	0	2	1	18	0	1	0	0	0	0	17.1875	83.2041	15.7116	1	1.19622	60	142	84	3	4.14	3.71939	13	3.4	26	21	1.09726	4.9224	3.5	138	3.54258	3488	1	57
225	1	87	1	1	1	25	0	1	1	0	0	1	19.2277	88.5602	15.808	1	1.19888	110	120	70	3	6	4.25714	11.2	3.5	31	36	1.08595	7.728	3.9	134	4.11939	13164	1	40
226	1	77	0	0	0	30	0	1	0	1	0	0	23.7253	107.216	15.8634	1	1.2004	113	117	85	3	7.16	6.58065	13.9	4.4	57	51	0.656096	5.5944	3.4	139	3.43104	2698	2	47
227	2	82	0	2	1	26	1	1	1	0	1	0	20.5457	98.5034	15.8887	1	1.20109	72	117	53	2	7.45	5.17241	11.6	4	30	24	0.814464	6.72	4.3	140	3.23704	1726	1	60
228	1	77	0	0	0	33	0	1	1	1	0	0	26.6667	102.749	15.9553	1	1.20291	90	137	124	3	9.05	6.85246	12.9	4.1	12	15	0.814464	7.0896	4	140	3.21511	1641	2	62
229	2	89	0	0	0	35	1	0	1	1	1	0	27.9155	89.348	16.0211	1	1.20469	86	153	77	3	6.13	5.57576	9.9	3.2	20	22	0.927584	6.3672	4.4	143	2.96802	929	2	65
230	2	74	1	1	1	7	1	0	0	0	1	1	20.1726	81.4173	16.2549	1	1.21098	104	99	66	4	4.43	3.59896	12.7	2.9	6	22	1.67418	13.4736	4.2	133	4.31549	20677	2	44
231	2	77	0	0	0	16	1	0	0	0	1	0	18.5568	88.7775	16.2895	1	1.21191	88	128	88	3	4.89	4.10106	11.4	3.6	34	60	1.31219	13.4736	4.4	142	4.38803	24436	1	40
232	2	73	1	1	1	10	1	0	1	0	0	0	21.4844	103.261	16.2907	1	1.21194	80	155	66	3	4.97	5.53901	14	4.2	8	21	1.09726	3.9312	4.3	143	4.1124	12954	1	53
233	2	77	0	0	0	27	1	1	1	1	0	1	22.4913	95.304	16.3161	1	1.21262	41	194	62	3	10.58	4.9625	10.5	3.6	72	61	3.83477	10.8528	5.6	143	3.42781	2678	1	#NULL!
234	1	72	0	0	0	32	0	0	1	0	1	0	17.7778	79.856	16.4396	1	1.21589	108	97	64	3	6.37	3.35233	14	3.1	40	19	0.497728	3.9648	3.5	139	3.84553	7007	2	45
235	1	77	0	2	1	30	0	1	0	1	0	0	28.8889	101.26	16.5079	1	1.21769	105	167	79	3	11.15	7	12.6	4	22	21	0.712656	7.4424	6.7	137	2.1038	127	1	56
236	1	81	0	0	0	56	0	1	1	0	1	0	27.7344	93.815	16.5094	1	1.21773	108	120	85	3	16.98	5.8797	14.3	3.5	22	17	9.79619	9.0216	3.2	138	2.82543	669	1	58
237	1	83	0	0	0	57	0	0	0	0	0	0	21.6206	102.03	16.5111	1	1.21778	90	106	69	4	7.59	5.36879	12.9	4.1	3	16	0.780528	5.6616	4.5	139	3.62531	4220	1	64
238	2	69	1	1	1	6	1	1	1	1	0	0	25.4767	95.304	16.535	1	1.21841	71	143	102	3	6.55	5.54676	13.2	3.6	33	37	0.780528	6.1152	3.9	140	4.03914	10943	1	24
239	1	88	0	0	0	27	0	1	0	0	0	0	22.2222	96.793	16.5485	1	1.21876	134	117	76	4	4.33	4.96855	12.2	3.7	43	59	0.814464	4.3848	4.1	134	#NULL!	#NULL!	2	48
240	2	68	1	1	1	22	1	1	1	0	0	1	23.5294	101.26	16.708	1	1.22292	70	166	59	2	4.09	5.63309	11.2	4	10	17	2.28502	10.5504	4	136	4.08689	12215	1	56
241	2	76	1	1	1	32	1	1	1	0	0	0	20.202	88.918	16.782	1	1.22484	90	130	80	3	6.99	4.0929	13.9	3.4	#NULL!	#NULL!	1.2217	10.8528	3.6	136	#NULL!	#NULL!	2	33
242	1	70	1	1	1	1	0	0	0	0	0	0	22.2137	99.771	16.8392	1	1.22632	91	127	78	4	7.72	5.14474	13.4	3.9	41	46	1.02939	11.4744	4.5	134	3.64473	4413	2	65
243	1	74	0	0	0	3	0	0	0	0	0	1	23.1911	75.947	16.8776	1	1.22731	120	109	93	3	7.79	3.16038	9.3	2.3	17	87	1.07464	7.7448	3.6	137	3.21325	1634	1	61
244	2	69	0	0	0	12	1	1	0	0	0	1	20.5693	91.1032	16.9168	1	1.22832	106	120	58	4	5.52	4.25568	12.2	3.5	11	41	1.00677	11.4576	3.3	138	4.20322	15967	2	47
245	1	82	0	2	1	1	0	1	0	0	1	0	20.9321	84.3459	17.0371	1	1.2314	65	96	49	3	3.5	3.68586	12.2	3	11	33	0.859712	1.3776	3.6	133	3.1232	1328	1	58
246	2	83	1	1	1	13	0	1	0	0	0	0	22.0317	98.282	17.0905	1	1.23276	70	120	78	3	5.14	4.89865	14.2	3.8	14	22	0.927584	4.3176	5	132	3.37401	2366	2	48
247	2	69	0	0	0	27	1	0	0	0	0	0	25.1486	99.771	17.1366	1	1.23392	124	135	76	4	3.68	5.7234	12.3	3.9	11	28	0.995456	4.5696	4.2	140	3.00817	1019	2	42
248	2	79	0	2	1	16	1	1	1	1	0	1	28.3737	93.815	17.3684	1	1.23976	64	131	59	3	7.65	5.71774	9.1	3.5	76	56	4.16282	9.3744	4.3	136	4.37565	23749	1	49
249	1	82	0	0	0	36	0	0	0	1	1	0	21.7778	94.8828	17.3858	1	1.24019	102	135	89	3	5.47	4.50943	12.3	3.6	49	59	0.407232	2.0664	3.8	139	3.54158	3480	2	65
250	2	69	0	0	0	44	0	1	0	0	0	0	22.0386	96.793	17.4734	1	1.24238	90	99	59	2	7.99	4.66667	#NULL!	3.7	31	29	0.938896	3.9984	4.8	134	3.23274	1709	1	52
251	1	82	0	0	0	29	0	0	1	1	0	0	25.8876	98.282	17.4914	1	1.24282	53	142	78	3	7.12	5.62406	12.7	3.8	14	28	0.814464	10.9536	4.3	138	3.20058	1587	2	64
252	2	93	0	2	1	5	0	1	1	0	0	0	24.7676	101.26	17.7818	1	1.24998	68	140	74	3	5.49	5.57143	12.4	4	9	25	0.656096	2.9568	4.3	122	2.63849	435	1	61
253	2	76	0	0	0	36	1	1	1	0	1	1	24.841	102.749	17.8065	1	1.25058	96	139	67	3	6.54	5.7197	13.4	4.1	18	26	1.38006	11.592	4	142	3.6193	4162	2	63
254	1	79	1	1	1	15	0	1	1	1	0	0	23.8054	107.216	17.8344	1	1.25126	80	187	99	3	8.26	5.87313	12.8	4.4	28	25	0.746592	4.2504	3.8	145	3.76775	5858	2	52
255	2	67	0	0	0	27	1	1	0	1	0	1	24.093	98.282	17.8529	1	1.25171	99	180	78	3	4.12	5.12821	6.7	3.8	25	39	5.88224	8.316	5.1	145	3.85101	7096	1	64
256	2	68	0	0	0	27	0	0	0	0	0	1	20.3954	89.2846	18.0066	1	1.25543	150	136	89	3	7.29	3.85106	11.2	3.4	8	17	1.11989	9.1224	4.4	137	4.43675	27337	2	37
257	1	72	0	0	0	29	0	0	0	0	0	0	20.5442	101.479	18.0231	1	1.25583	67	146	70	3	4.01	4.7875	7.7	4.2	7	16	0.599536	6.1152	3.6	143	3.40432	2537	2	55
258	2	78	0	0	0	37	1	1	1	1	0	0	23.5294	96.793	18.0531	1	1.25655	82	157	70	3	3.48	4.82237	11.3	3.7	45	46	1.02939	6.3336	4.2	139	3.77093	5901	1	38
259	2	83	0	0	0	28	0	1	1	1	0	0	24.0346	96.793	18.0616	1	1.25676	48	150	58	4	3.98	4.92361	11.1	3.7	13	21	1.02939	6.6192	4.1	135	3.92655	8444	2	58
260	2	89	1	1	1	18	0	1	1	0	0	0	20.9042	102.161	18.1061	1	1.25783	98	150	110	3	6.47	4.84906	15.2	4.2	23	31	1.14251	8.0304	4.4	138	4.37945	23958	2	41
261	2	76	1	1	1	26	0	1	1	0	0	1	19.5312	90.6246	18.2068	1	1.26023	140	90	63	2	5.26	3.86188	8.8	3.6	203	135	2.3529	8.9712	4.9	139	4.36586	23220	2	52
262	2	77	1	1	1	27	0	0	1	0	0	0	23.8751	105.727	18.3278	1	1.26311	50	121	70	3	8.17	5.6015	14.6	4.3	82	98	1.3235	10.3488	5	142	#NULL!	#NULL!	1	32
263	2	88	0	0	0	5	0	1	0	1	0	0	22.6347	99.771	18.352	1	1.26368	142	150	97	3	5	4.81013	11.2	3.9	9	20	1.02939	9.7776	3.5	137	3.99996	9999	2	62
264	1	80	0	0	0	27	0	1	1	1	0	1	25.9695	99.771	18.3905	1	1.26459	70	174	74	4	9.44	5.50725	10.7	3.9	21	13	2.89587	6.9888	5.8	142	3.39164	2464	1	53
265	1	70	0	0	0	31	0	1	0	0	0	1	23.4375	89.348	18.4037	1	1.26491	90	150	79	4	3.22	4.07527	8.1	3.2	35	29	5.656	8.1312	4.8	145	#NULL!	#NULL!	1	43
266	1	81	0	2	1	8	0	1	1	1	0	1	33.2986	93.815	18.4481	1	1.26595	81	132	59	3	5.81	6.31746	11.4	3.5	33	29	0.656096	4.6872	3.7	141	3.62097	4178	2	58
267	1	81	0	0	0	37	0	1	1	1	0	0	20.8117	96.0295	18.4669	1	1.26639	93	88	69	3	9.09	4.28249	14	3.8	17	23	0.995456	6.468	4.9	138	2.63448	431	1	63
268	2	80	0	0	0	34	0	1	1	1	0	0	28.9062	98.282	18.4731	1	1.26654	103	147	83	4	7.64	5.94615	11.5	3.8	7	14	0.803152	3.8136	4.6	134	3.26435	1838	2	58
269	1	79	1	1	1	17	0	1	1	1	0	1	24.8777	92.326	18.489	1	1.26691	86	187	95	3	8.9	4.57485	8.5	3.4	24	25	2.28502	6.4512	4.4	137	4.04689	11140	1	65
270	1	74	0	0	0	34	1	1	1	1	0	1	22.5686	95.304	18.5243	1	1.26774	73	115	72	3	6.33	4.38596	13.4	3.6	6	15	1.26694	8.7864	4.9	141	4.04202	11016	1	29
271	2	86	0	0	0	27	0	0	1	0	0	0	18.9036	92.4129	18.6568	1	1.27084	121	139	78	2	4.07	3.85027	12.8	3.8	27	32	0.814464	5.4264	3.9	141	2.70415	506	2	63
272	1	68	1	1	1	17	0	0	0	1	0	1	20.6905	103.245	18.7303	1	1.27255	101	132	92	3	6.48	4.75	14.2	4.3	24	40	1.2217	11.2392	4.4	139	3.92875	8487	2	37
273	2	87	0	0	0	30	0	1	0	0	0	1	25.9695	92.326	18.7615	1	1.27327	105	205	93	4	6.49	4.70625	13	3.4	21	46	1.57237	8.4504	5.4	135	4.54407	35000	1	46
274	1	79	1	1	1	5	0	0	0	1	0	0	21.6441	96.1184	18.7729	1	1.27353	76	101	61	3	6.93	4.2659	14.3	3.7	150	116	0.79184	6.384	4.3	138	4.31704	20751	1	47
275	2	87	0	0	0	35	0	1	1	1	0	0	27.7344	89.348	18.7837	1	1.27378	90	158	99	4	5.58	4.72483	13.3	3.2	11	15	0.893648	5.1408	3.5	139	4.22858	16927	1	52
276	1	72	0	0	0	35	0	1	0	0	0	1	19.91	91.3424	18.8724	1	1.27583	140	120	74	4	7.14	3.79793	10.8	3.6	20	34	1.6968	9.912	4.4	140	4.52287	33333	2	33
277	1	71	1	1	1	13	0	1	1	0	0	1	22.6757	98.282	18.8861	1	1.27614	90	137	91	3	4.37	4.5625	9.8	3.8	11	19	1.71942	6.552	4.3	143	3.15473	1428	2	57
278	1	72	0	0	0	36	0	1	1	1	0	1	22.719	99.771	18.9533	1	1.27769	98	131	90	4	6.64	4.67485	15.3	3.9	51	45	1.30088	8.1144	4.6	142	4.38792	24430	1	40
279	1	84	1	1	1	7	0	1	1	1	0	1	29.1363	104.238	19.0493	1	1.27988	69	105	67	4	7.51	6.424	11.2	4.2	13	18	0.757904	4.6872	3.8	144	2.95279	897	1	57
280	1	78	0	0	0	35	0	1	1	0	1	1	26.4024	104.238	19.2546	1	1.28454	65	158	72	4	7.02	5.75912	12.1	4.2	16	15	1.16514	6.1488	4.4	142	4.22909	16947	1	47
281	2	65	0	0	0	34	1	0	0	0	0	0	20.1348	109.637	19.354	1	1.28677	85	123	68	3	4.71	4.99363	13.3	4.8	23	30	1.1312	8.9376	3.7	143	4.30149	20021	1	31
282	2	67	0	0	0	45	1	1	1	0	0	0	30.6572	108.705	19.4029	1	1.28787	90	144	79	3	11.56	7.11017	15.5	4.5	19	21	1.19907	6.3504	4.5	140	3.40637	2549	1	44
283	1	72	0	0	0	5	0	1	1	0	0	0	24.2568	101.26	19.431	1	1.2885	101	146	86	3	6.66	4.99342	11.4	4	14	19	0.50904	3.3432	3.9	142	3.95129	8939	1	37
284	1	75	1	1	1	23	0	0	0	0	0	0	21.2279	101.285	19.5308	1	1.29072	98	135	86	3	9.4	4.45625	12.8	4.1	11	21	0.995456	5.8128	#NULL!	#NULL!	3.36736	2330	2	51
285	2	80	0	0	0	29	1	0	1	0	1	0	22.2222	104.238	19.5633	1	1.29144	72	122	78	4	7.92	4.77083	15.2	4.2	9	17	1.23301	7.9632	3.7	135	3.62294	4197	1	63
286	1	81	0	0	0	51	0	1	1	1	1	1	22.0317	110.194	19.5879	1	1.29199	67	137	70	4	7.6	5.17391	13	4.6	9	19	2.90718	15.8088	5.6	138	3.26364	1835	1	64
287	2	71	1	1	1	24	0	0	0	0	0	0	22.0386	98.282	19.6487	1	1.29333	50	95	68	3	8.12	4.2622	15.1	3.8	153	173	1.11989	10.2984	5	135	3.89265	7810	1	36
288	2	82	0	0	0	29	0	1	1	0	0	0	20.0474	90.114	19.7342	1	1.29522	78	173	82	3	5.45	3.55556	10	3.5	9	11	0.972832	6.132	3.4	144	3.43981	2753	1	57
289	1	82	0	0	0	50	0	1	0	0	0	0	30.2222	98.282	19.7764	1	1.29615	80	194	98	3	6.5	5.80714	12.2	3.8	3	17	0.927584	6.6528	3.6	143	2.65514	452	1	63
290	1	66	0	0	0	28	0	0	0	0	0	0	19.6752	95.3644	19.7955	1	1.29657	113	117	64	2	7.02	3.87629	13.5	3.9	28	36	0.859712	5.5104	4.4	143	3.08493	1216	2	55
291	2	81	0	0	0	50	0	1	0	0	0	0	21.0068	102.356	19.8195	1	1.29709	105	104	58	3	4.51	4.45161	14.6	4.2	7	21	1.16514	10.7016	3.6	132	3.4456	2790	2	58
292	2	70	1	1	1	2	1	0	0	0	1	0	20.1408	84.335	19.8985	1	1.29882	74	116	67	4	6.75	3.13776	10.9	3.1	13	19	0.746592	4.8384	4.1	139	4.1351	13649	1	38
293	2	80	0	0	0	27	0	1	1	1	0	0	20.9572	87.3714	19.9459	1	1.29985	80	137	65	4	6.99	3.36224	9.8	3.2	9	17	0.746592	5.3256	3.6	135	3.41764	2616	1	56
294	2	70	1	1	1	1	1	1	1	1	0	1	26.3465	90.837	19.9751	1	1.30049	70	116	66	4	7.52	4.3526	9.8	3.3	41	29	1.5045	10.1808	3.7	136	4.07122	11782	1	35
295	1	77	0	0	0	58	0	1	1	0	0	1	23.3355	90.837	19.9835	1	1.30067	117	182	100	4	9.29	3.85354	11.8	3.3	38	34	1.10858	6.8712	3.5	139	3.82956	6754	1	56
296	1	79	1	1	1	25	0	0	1	0	0	1	18.2222	91.1214	20.0167	1	1.30139	91	110	52	3	6.84	3.45933	12.3	3.8	19	25	1.1312	7.1064	4.7	141	#NULL!	#NULL!	2	40
297	2	85	1	1	1	26	1	1	0	0	1	1	22.3081	93.815	20.0173	1	1.30141	60	145	52	4	3.53	3.90055	5.8	3.5	7	13	1.62893	8.1816	3.8	138	#NULL!	#NULL!	2	65
298	1	90	1	1	1	18	0	0	1	0	1	0	16.0231	94.398	20.022	1	1.30151	80	143	74	2	4.27	3.44118	12	4.3	14	20	0.814464	3.6456	4.5	139	3.29688	1981	1	#NULL!
299	1	90	0	0	0	44	0	1	1	0	0	0	25.5594	99.771	20.0425	1	1.30195	88	192	79	3	7.23	4.97351	11.8	3.9	28	32	0.79184	6.9384	4.2	141	3.33244	2150	1	65
300	2	74	0	0	0	35	1	1	1	0	1	0	21.3039	96.9627	20.047	1	1.30205	90	138	73	3	6.82	4.03825	16.1	3.8	15	20	1.02939	5.1744	4.3	146	2.85431	715	1	68
301	2	71	0	0	0	17	1	1	1	0	0	1	24.6904	96.793	20.0955	1	1.3031	89	172	121	3	7.83	4.54601	10.2	3.7	21	23	9.26453	9.9624	4.6	139	3.67495	4731	1	34
302	1	81	0	0	0	58	0	1	0	0	0	0	25.6312	96.793	20.1725	1	1.30476	90	135	65	3	7.15	4.70122	10.6	3.7	22	22	0.927584	7.2912	4	141	3.30685	2027	1	66
303	2	77	0	0	0	33	1	0	1	1	0	1	22.4059	105.727	20.3053	1	1.30761	96	145	81	4	7.24	4.74483	13.2	4.3	17	14	1.27826	7.7784	4	140	3.65906	4561	1	43
304	2	79	1	1	1	12	0	1	1	0	0	1	21.6333	97.587	20.3283	1	1.3081	92	158	104	4	3.8	4.04396	8.8	3.8	39	55	1.42531	6.3	4.5	137	4.33616	21685	2	42
305	1	72	0	2	1	20	0	1	1	1	0	0	30.8185	102.749	20.3693	1	1.30898	78	141	76	2	6.66	6.20325	12.9	4.1	11	13	0.656096	4.872	3.6	142	3.02407	1057	1	46
306	2	77	0	0	0	28	0	1	0	0	0	0	24.6904	104.238	20.5742	1	1.31332	69	131	86	3	4.78	5.04027	13.1	4.2	15	22	1.02939	8.2152	4.2	140	3.13033	1350	1	67
307	1	73	0	0	0	21	0	0	0	1	0	0	18.9069	93.9082	20.7279	1	1.31656	104	133	69	4	6.24	3.55738	11	3.9	29	18	0.96152	12.432	3.8	138	2.94645	884	2	50
308	2	72	0	0	0	38	0	0	0	0	0	0	20.5191	91.0081	20.7726	1	1.31749	85	103	75	4	3.46	3.45729	11.8	3.5	32	27	1.09726	9.408	3.9	#NULL!	3.62356	4203	2	55
309	2	67	1	1	1	9	0	0	0	0	0	1	21.7993	105.347	20.8304	1	1.3187	103	124	92	3	7.21	4.5	15.2	4.3	29	30	1.44794	10.0968	4.5	140	3.931	8531	2	35
310	2	76	1	1	1	24	0	1	0	1	0	0	26.6097	95.304	21.0313	1	1.32287	105	157	67	3	6.89	4.55488	16.3	3.6	35	26	0.938896	5.3424	3.6	140	#NULL!	#NULL!	2	48
311	1	70	0	0	0	32	0	0	0	0	0	1	19.91	94.3204	21.156	1	1.32543	81	120	81	4	6.86	3.57619	12	3.8	35	40	1.08595	7.1568	3.9	141	3.8952	7856	1	34
312	1	80	0	2	1	7	0	0	0	0	0	0	20.8117	104.964	21.1994	1	1.32632	150	120	60	3	9.1	4.31953	11.7	4.4	9	19	0.769216	6.1824	3.8	139	3.84205	6951	2	59
313	2	66	0	0	0	47	1	1	1	0	0	0	24.8016	95.304	21.2703	1	1.32777	103	131	70	3	6.06	4.19767	13.9	3.6	34	28	1.01808	7.7616	4.5	143	3.74273	5530	1	31
314	2	79	0	0	0	27	0	1	1	0	0	0	25.3934	99.771	21.318	1	1.32875	65	128	71	3	8.52	4.64557	14.3	3.9	48	38	1.06333	6.9552	4	137	2.7007	502	2	#NULL!
315	2	78	0	0	0	28	1	1	1	0	0	0	24.4473	99.771	21.3771	1	1.32995	80	117	76	3	4.61	4.46012	11.8	3.9	17	25	0.825776	7.5264	3.7	142	3.74273	5530	2	60
316	2	68	0	0	0	64	0	1	1	1	0	0	21.7079	97.7284	21.3948	1	1.33031	80	124	75	2	9.91	3.85561	14.3	3.8	18	15	0.780528	4.8384	4.1	134	3.63709	4336	1	48
317	1	83	0	0	0	40	0	0	1	0	0	0	22.2222	98.282	21.5201	1	1.33284	65	121	55	3	4.56	3.92398	12.6	3.8	11	23	0.542976	4.62	4.2	143	3.23376	1713	2	60
318	1	70	0	0	0	28	0	1	0	0	0	0	21.6441	106.541	21.6441	1	1.33534	64	158	79	3	6.54	4.4	14.6	4.4	44	28	0.972832	8.3832	4	146	4.03092	10738	2	57
319	1	79	1	1	1	31	0	1	1	0	0	0	20.8117	96.0295	21.7394	1	1.33725	130	134	94	4	7	3.63784	11.1	3.8	23	24	0.803152	7.3752	4	142	4.29499	19724	2	39
320	2	77	0	0	0	31	1	1	1	0	1	0	24.2215	105.727	21.8384	1	1.33922	48	140	64	3	5.39	4.76923	11.8	4.3	21	18	1.06333	7.0056	4	138	3.78039	6031	2	62
321	2	69	0	0	0	33	0	0	0	0	0	0	26.1583	93.815	21.8581	1	1.33961	105	113	87	4	3.38	4.18857	12.9	3.5	161	115	0.825776	5.3928	4.2	139	3.7641	5809	2	57
322	2	81	0	0	0	37	0	1	0	0	1	0	22.4766	105.727	21.989	1	1.34221	67	135	68	2	3.2	4.39535	10.4	4.3	16	25	0.825776	8.0136	7.9	141	3.61763	4146	1	63
323	2	79	1	1	1	13	1	1	0	0	0	0	23.5294	105.727	22.0945	1	1.34428	86	138	97	3	7.3	4.57927	13	4.3	16	18	1.14251	9.6096	3.4	141	3.73432	5424	1	33
324	2	71	0	0	0	37	1	1	1	0	0	0	27.4714	98.282	22.118	1	1.34475	73	229	81	2	7.63	4.71975	14.8	3.8	10	14	0.712656	5.3424	3.3	142	2.43297	271	1	64
325	2	73	1	1	1	1.5	1	0	1	1	0	1	22.0317	102.749	22.3674	1	1.34962	80	138	90	4	5.98	4.03846	16.3	4.1	34	33	1.43662	6.9384	4.2	134	3.31597	2070	1	32
326	1	86	0	0	0	33	0	1	1	1	0	1	22.8269	102.749	22.3833	1	1.34992	73	115	74	3	3.74	4.18125	9.1	4.1	9	22	1.23301	6.5016	4	137	3.42062	2634	2	56
327	2	85	0	0	0	34	1	1	0	0	0	0	22.6562	93.815	22.4836	1	1.35187	98	119	78	3	4.85	3.52688	11.5	3.5	31	41	1.10858	6.6528	4.6	140	3.70278	5044	2	61
328	2	81	0	0	0	37	1	0	1	0	0	0	20.0692	91.6443	22.4981	1	1.35215	99	117	90	3	5.66	3.21134	13.7	3.6	12	25	1.2217	6.2664	4.3	140	3.8012	6327	2	42
329	2	69	0	2	1	13	1	1	0	0	1	0	26.1752	104.238	22.6471	1	1.35501	130	123	74	3	6.29	4.8543	14.4	4.2	21	27	0.893648	6.384	4.4	143	3.4133	2590	2	53
330	1	77	1	1	1	15	0	1	1	0	0	0	20	98.9581	22.717	1	1.35635	93	106	74	3	5.23	3.60963	12.4	4.1	25	42	1.35744	9.9456	4.9	135	3.51148	3247	2	64
331	1	77	0	0	0	30	0	0	1	0	0	0	19.3414	87.2867	22.7559	1	1.35709	146	88	58	3	4.49	2.88983	12	3.4	28	32	0.644784	4.6872	3.8	138	3.42029	2632	2	48
332	1	73	0	0	0	27	0	0	0	1	0	0	20.7756	97.4502	22.7766	1	1.35749	88	133	69	3	6.24	3.55738	11	3.9	29	18	0.96152	12.432	3.8	138	2.94645	884	2	50
333	2	84	0	2	1	4	1	1	1	0	1	0	20.7612	98.912	22.9646	1	1.36106	78	113	66	2	4.8	3.61622	11.4	4	38	27	1.08595	7.6104	3.2	141	3.90547	8044	1	34
334	2	90	1	1	1	10	0	1	1	1	0	0	23.5556	99.771	22.9992	1	1.36171	70	118	89	3	4.64	3.99435	14.1	3.9	12	21	0.8484	6.0816	4	137	3.88621	7695	1	38
335	2	76	0	0	0	30	1	0	1	0	0	0	19.8413	97.1682	23.0011	1	1.36175	79	121	60	3	9.61	3.4505	13.5	4	25	21	0.8484	6.1824	#NULL!	#NULL!	3.42684	2672	1	37
336	1	77	0	0	0	50	0	1	1	0	0	1	18.8271	95.2459	23.1165	1	1.36392	60	140	85	2	3.91	3.25778	12.3	4	22	28	1.42531	6.3	3.3	137	3.46702	2931	2	60
337	2	76	0	0	0	35	0	1	0	0	0	0	20.7031	97.3128	23.1175	1	1.36394	88	147	79	3	3.8	3.49268	14.3	3.9	30	34	0.995456	4.9224	3.9	142	3.69732	4981	2	37
338	2	70	0	0	0	62	0	1	0	0	0	0	26.5338	105.727	23.1733	1	1.36499	89	135	70	4	8.33	4.92357	15.3	4.3	39	29	1.08595	9.8112	4.2	141	3.69152	4915	2	40
339	2	75	1	1	1	2	1	0	0	0	0	0	17.1468	93.5499	23.1984	1	1.36546	52	95	51	3	4.27	3.03046	12.4	4.1	11	16	0.79184	6.9552	4.5	140	3.64365	4402	1	33
340	2	86	0	0	0	24	1	1	1	0	0	1	21.1073	93.6119	23.2239	1	1.36594	140	176	67	4	10.78	3.27189	12.3	3.6	18	29	1.71942	7.9968	4.6	123	4.33744	21749	1	52
341	2	82	0	0	0	29	1	1	0	0	1	0	21.7181	96.2586	23.2245	1	1.36595	94	124	68	3	6.89	3.46	12.1	3.7	9	13	0.950208	6.6192	4.1	142	2.3075	203	1	63
342	1	76	0	0	0	41	0	1	1	0	0	0	28.764	114.661	23.2557	1	1.36653	106	110	68	3	6.2	6.06061	12.4	4.9	20	24	1.40269	8.3496	4.5	134	3.11227	1295	2	57
343	1	81	1	1	1	9	0	1	1	0	0	1	19.5133	93.5686	23.2587	1	1.36659	75	179	121	3	6.01	3.18807	13.5	3.8	20	31	1.16514	5.88	3.9	137	#NULL!	#NULL!	1	52
344	1	83	0	0	0	29	0	1	1	1	0	0	23.3091	101.26	23.3403	1	1.36811	100	173	101	3	7.21	3.99465	14.8	4	303	297	0.803152	3.192	4.2	141	#NULL!	#NULL!	2	59
345	1	86	0	0	0	31	0	0	0	0	0	0	19.6283	99.7425	23.3901	1	1.36903	96	107	75	3	5.88	3.52451	11.3	4.2	94	70	0.701344	5.4264	3.3	145	3.73022	5373	2	27
346	1	78	0	0	0	34	0	0	0	0	0	0	27.0062	101.26	23.6583	1	1.37398	130	123	103	4	5.91	4.56604	13.1	4	25	25	0.656096	6.2496	3.4	140	3.36286	2306	2	42
347	1	81	0	2	1	11	0	1	1	1	0	0	20.1348	94.7466	23.7335	1	1.37536	65	125	62	3	6.43	3.22381	11.9	3.8	9	14	1.27826	6.9888	3.2	136	3.95424	9000	1	66
348	2	83	0	2	1	7	1	1	1	1	1	1	25.1532	96.793	23.7617	1	1.37588	90	101	71	3	6.73	3.91667	17.5	3.7	14	26	3.41622	11.1552	5.6	131	3.7165	5206	2	59
349	2	72	0	2	1	31	1	1	1	1	0	1	31.25	95.304	23.8039	1	1.37665	78	169	69	3	4.27	4.72611	13.7	3.6	3	17	1.82123	8.988	4	134	3.24993	1778	1	54
350	2	76	0	0	0	26	0	1	0	0	0	0	27.102	104.238	23.8702	1	1.37786	75	134	66	3	6.7	4.76866	11.2	4.2	15	20	0.859712	6.72	4.5	131	3.10517	1274	2	53
351	2	69	0	0	0	15	1	1	1	0	0	0	20.3727	98.1756	23.9959	1	1.38014	155	114	97	3	14.11	3.39604	13.5	4	38	29	1.06333	10.668	4.7	135	3.17085	1482	2	43
352	1	81	1	1	1	2	0	1	0	0	0	1	17.7778	87.301	24.1602	1	1.3831	65	135	63	4	2.73	2.64898	12.6	3.6	25	42	1.42531	12.7008	3.7	143	4.00342	10079	2	#NULL!
353	2	74	1	1	1	29	1	1	1	1	0	1	23.634	104.238	24.277	1	1.3852	59	129	65	3	6.7	4.08876	13.2	4.2	79	42	1.76467	4.8888	4.3	143	3.39305	2472	1	63
354	2	72	0	0	0	29	1	1	1	0	0	0	30.2734	114.661	24.2773	1	1.3852	90	194	74	3	5.65	6.11024	13.3	4.9	25	14	1.18776	8.484	4.4	142	3.88734	7715	1	#NULL!
355	2	65	0	0	0	32	1	1	0	0	0	0	30.0433	104.238	24.3146	1	1.38587	90	121	89	4	8.77	5.18954	14.2	4.2	21	17	1.09726	8.8704	3.6	144	#NULL!	#NULL!	2	53
356	1	89	0	0	0	34	0	1	1	0	1	0	24.8777	105.727	24.4026	1	1.38744	80	188	75	3	5.47	4.38372	12.1	4.3	14	19	0.984144	5.5272	4.1	105	#NULL!	#NULL!	1	69
357	1	76	0	0	0	39	0	0	0	1	0	0	26.4855	107.216	24.4086	1	1.38754	83	109	68	3	10.58	4.77439	12.3	4.4	27	17	0.690032	6.0312	4.3	141	#NULL!	#NULL!	2	65
358	2	75	1	1	1	12	0	0	0	0	0	0	19.0311	89.6767	24.4899	1	1.38899	72	99	56	2	5.575	2.79757	11.1	3.6	38	35	0.746592	5.3424	3.9	140	3.57703	3776	1	45
359	2	75	1	1	1	22	0	0	0	0	0	0	21.3333	99.9964	24.5029	1	1.38922	81	134	81	4	5.78	3.48259	12.3	4	24	21	0.780528	6.5856	4.3	140	3.39058	2458	1	38
360	1	80	0	0	0	2	0	1	0	0	0	0	23.8054	99.771	24.7576	1	1.39371	110	100	72	3	5.71	3.75	13.3	3.9	53	60	0.690032	5.5608	4.2	139	3.67642	4747	2	45
361	1	77	1	1	1	11	0	0	0	0	0	0	28.251	93.815	24.823	1	1.39485	105	140	84	3	6.39	3.98333	13.1	3.5	51	49	0.723968	5.4936	4.4	140	4.04191	11013	2	41
362	2	69	0	0	0	2	1	0	0	0	1	0	23.3377	102.749	24.9151	1	1.39646	120	104	60	3	5.01	3.84043	10.3	4.1	12	23	0.90496	11.0208	4.6	139	3.44201	2767	2	47
363	1	78	0	2	1	32	0	1	1	1	0	1	28.8044	95.304	25.0201	1	1.39829	142	97	79	3	4.5	4.14451	12.5	3.6	16	20	1.25563	7.6272	4.3	139	3.3941	2478	2	58
364	2	71	0	2	1	28	1	1	1	1	0	1	28.125	93.815	25.0996	1	1.39967	81	139	74	4	11.71	3.92188	9.1	3.5	15	13	1.36875	#NULL!	6.6	139	#NULL!	#NULL!	1	45
365	2	86	0	0	0	31	0	1	1	0	0	0	18.8189	96.7194	25.132	1	1.40023	98	151	68	2	5.43	3.07009	11.5	4.1	11	22	1.0407	5.2752	4.5	146	3.47596	2992	2	62
366	1	69	0	0	0	29	0	1	0	0	0	0	30.1194	96.793	25.1781	1	1.40102	91	121	88	2	6.29	4.42614	14.2	3.7	15	29	0.825776	7.3584	4	142	2.91381	820	2	60
367	2	77	1	1	1	33	1	0	0	1	0	0	17.301	98.3093	25.1907	1	1.40124	9	129	75	3	5.4	3.02193	13.4	4.4	59	38	0.79184	5.3928	4.3	136	3.3189	2084	2	62
368	2	72	0	2	1	15	1	1	0	0	0	1	24.4898	107.216	25.2255	1	1.40184	70	219	96	4	9.47	4.27168	12.2	4.4	21	29	1.8891	6.0816	3.5	144	3.18184	1520	1	48
369	1	83	0	2	1	33	0	1	1	1	1	0	22.8928	101.26	25.3897	1	1.40466	84	215	124	3	5.87	3.60664	13.4	4	30	24	0.916272	5.376	4	146	3.05652	1139	1	58
370	2	87	0	2	1	16	1	1	0	0	1	0	24.974	93.815	25.4564	1	1.4058	120	132	81	3	6.07	3.43367	12.8	3.5	21	31	1.00677	8.652	3.8	143	3.8177	6572	2	64
371	2	74	1	1	1	21	1	1	1	1	0	1	30.4272	96.793	25.7195	1	1.41026	70	140	70	3	4.61	4.37725	13.4	3.7	20	16	0.893648	5.1408	4	142	3.96365	9197	1	42
372	2	71	1	1	1	11	1	0	1	1	1	0	17.7154	97.6058	25.7368	1	1.41055	78	124	78	3	5.08	2.95982	13	4.3	16	17	0.984144	9.2568	4.3	139	3.27554	1886	1	34
373	1	66	0	0	0	36	0	0	0	0	0	0	22.0317	105.727	25.8612	2	1.41265	81	106	86	3	4.34	3.66327	11.2	4.3	19	33	0.780528	3.444	4.6	140	3.52114	3320	2	49
374	1	67	0	0	0	36	0	1	1	1	0	1	25.8876	99.771	25.8876	2	1.41309	150	146	90	2	6.33	3.9	12.5	3.9	67	50	1.08595	5.8296	4.2	143	3.61553	4126	2	53
375	2	74	0	0	0	12	1	0	0	0	0	0	21.1073	93.6119	25.9772	2	1.41459	84	112	92	2	5.32	2.92511	13.2	3.6	114	106	0.814464	6.6024	5.1	138	3.32469	2112	2	51
376	1	80	0	0	0	37	0	1	0	0	0	0	19.0677	98.68	26.0062	2	1.41508	89	151	89	4	7.91	3.07944	13.1	4.2	11	21	0.746592	6.8544	4.3	131	3.63849	4350	2	60
377	1	84	0	0	0	33	0	1	1	0	0	0	20.9184	96.2318	26.1464	2	1.41741	65	169	71	3	10.37	3.04018	10.1	3.8	9	16	1.21038	4.3008	3.4	142	3.09026	1231	1	60
378	1	68	0	0	0	42	0	0	1	1	0	0	23.2834	104.238	26.3631	2	1.421	94	121	87	4	6.1	3.70936	13.7	4.2	24	15	0.50904	3.3936	3.9	142	2.716	520	2	58
379	2	79	0	0	0	31	0	0	0	0	1	0	17.1468	95.0389	26.3706	2	1.42112	70	100	49	4	2.56	2.73094	12.2	4.2	6	15	0.825776	4.0992	3.8	137	3.64227	4388	1	66
380	2	71	0	0	0	37	1	0	0	0	0	0	27.6817	96.793	26.4988	2	1.42323	70	139	62	2	5.16	3.86517	12.1	3.7	15	16	0.588224	3.1584	4.1	142	#NULL!	#NULL!	1	42
381	2	70	0	0	0	28	0	1	1	1	0	0	26.6749	102.749	26.5086	2	1.42339	72	114	78	4	6.28	4.12571	14.2	4.1	15	23	0.780528	5.6952	4.2	143	3.61416	4113	2	47
382	1	81	0	0	0	37	0	1	1	0	0	1	28.8889	101.26	26.8065	2	1.42824	70	144	81	3	7.08	4.31073	11.7	4	10	17	1.52712	7.9464	4.2	140	3.51878	3302	2	66
383	1	79	0	0	0	32	0	1	1	0	0	1	22.6003	99.771	26.8366	2	1.42873	92	139	68	4	5.55	3.28436	10.5	3.9	24	27	2.68094	5.4096	4.1	135	4.18656	15366	1	65
384	1	78	0	0	0	62	0	1	1	0	0	1	22.6003	99.771	26.8366	2	1.42873	92	139	68	4	5.55	3.28436	10.5	3.9	24	27	2.68094	5.4096	4.1	135	4.18656	15366	1	57
385	1	71	0	0	0	28	0	1	1	1	0	0	25.0657	96.793	26.8878	2	1.42955	109	153	99	4	5.55	3.44928	12.6	3.7	16	18	0.667408	6.7536	3.7	141	4.09496	12444	1	27
386	1	82	0	0	0	30	0	1	1	0	0	0	28.7201	99.771	26.9447	2	1.43047	64	118	67	2	9.4	4.15698	11.9	3.9	16	18	0.90496	5.2584	4.3	142	2.5172	329	1	60
387	1	80	0	0	0	36	0	1	1	1	0	0	29.903	105.727	27.0516	2	1.43219	82	155	81	4	5.18	4.75325	11.1	4.3	10	19	0.67872	4.5024	4.3	143	#NULL!	#NULL!	1	62
388	1	68	0	0	0	33	0	0	0	0	0	0	19.9538	106.316	27.3934	2	1.43765	90	124	72	3	5.51	3.35071	12.9	4.6	19	30	0.90496	6.6864	4.3	139	3.27045	1864	2	55
389	2	78	0	0	0	28	1	1	1	0	0	0	25.0399	102.749	27.451	2	1.43856	73	131	66	3	6.11	3.73988	12.5	4.1	13	18	0.90496	5.4432	3.8	146	2.29885	199	2	65
390	2	65	1	1	1	13	0	1	0	0	0	0	23.8754	95.304	27.7263	2	1.44289	120	120	94	3	5.42	3.1	13.2	3.6	74	57	0.746592	6.4008	4.1	137	#NULL!	#NULL!	2	43
391	1	78	1	1	1	25	0	0	1	1	1	0	22.317	102.749	27.779	2	1.44372	74	106	61	2	8.69	3.29384	13.6	4.1	13	26	0.599536	4.6536	4.1	143	3.69046	4903	1	39
392	2	66	1	1	1	3	1	0	0	1	1	0	28.9811	98.282	27.8363	2	1.44461	64	124	57	3	5.97	3.95628	13.6	3.8	26	22	1.07464	5.8296	4.5	140	3.23045	1700	2	40
393	2	70	0	0	0	12	0	0	1	0	0	0	27.4348	104.238	27.9616	2	1.44656	110	106	72	4	6.49	4.12088	15.4	4.2	#NULL!	#NULL!	1.26694	8.4336	3.8	140	3.03981	1096	2	55
394	2	83	0	0	0	27	1	1	0	0	0	0	20.4082	92.2867	27.9672	2	1.44665	71	113	62	3	3.37	2.62698	11.7	3.6	17	26	0.972832	6.7704	4.4	138	4.06243	11546	2	46
395	1	83	0	0	0	26	0	1	0	0	0	0	30.8012	96.793	28.1113	2	1.44888	108	135	81	3	6.27	4.05405	11.5	3.7	22	32	0.701344	6.7704	3.9	140	3.16879	1475	2	65
396	1	69	0	0	0	30	0	0	0	0	0	0	20.5442	92.5446	28.1749	2	1.44986	158	134	104	3	5.44	2.625	13.8	3.6	33	39	0.690032	7.224	3.5	143	3.63175	4283	2	53
397	2	66	0	0	0	30	1	0	1	0	1	1	22.3863	102.749	28.2913	2	1.45165	86	102	69	3	5.31	3.24424	13	4.1	11	35	1.38006	9.3072	4.5	141	4.1233	13283	1	44
398	2	72	1	1	1	13	1	0	0	0	1	1	20.0692	97.6003	28.3613	2	1.45273	72	94	59	3	6.24	2.83051	15.1	4	22	24	1.26694	6.4344	3.9	145	3.76997	5888	1	25
399	2	75	0	2	1	10	1	1	0	0	0	0	26.9274	93.815	28.3707	2	1.45287	94	122	73	3	1.76	3.32195	11.8	3.5	46	62	0.644784	6.1824	3.6	142	2.92169	835	2	56
400	2	71	0	0	0	64	0	1	0	1	0	0	28.306	102.749	28.7388	2	1.45847	104	120	59	3	7.77	4.03825	11.2	4.1	14	16	0.837088	6.7704	4.3	141	3.71012	5130	1	44
401	1	75	0	0	0	31	0	0	0	0	0	0	19.1467	100.319	28.7913	2	1.45926	56	96	45	3	4.26	2.85957	13	4.3	15	25	0.984144	8.7864	4.4	137	3.15259	1421	2	67
402	1	84	0	0	0	2	0	0	0	0	0	0	23.8054	99.771	29.1524	2	1.46467	56	176	68	4	7.99	3.18468	13.2	3.9	27	24	0.712656	4.5024	4.7	137	3.33726	2174	2	62
403	2	69	0	0	0	61	1	0	0	0	0	1	29.3848	77.436	29.17	2	1.46494	82	96	53	4	7.24	2.41767	13.6	2.4	301	144	1.40269	8.0472	4.4	137	4.22932	16956	2	34
404	1	80	0	0	0	34	0	1	0	0	1	0	27.4884	99.771	29.4777	2	1.46949	65	137	74	3	8.45	3.63682	10.3	3.9	5	13	0.667408	6.9216	3.7	140	3.14145	1385	1	57
405	2	89	0	0	0	30	1	0	1	0	1	1	20.1172	93.2242	29.849	2	1.47493	65	111	60	3	5.24	2.49367	13	3.7	27	30	3.55197	11.7936	3.9	136	4.06393	11586	1	56
406	2	71	0	0	0	37	1	0	0	0	0	0	23.0546	99.771	29.9709	2	1.4767	78	124	67	3	5.69	3	16.1	3.9	17	18	0.893648	8.8536	4	142	3.15836	1440	1	37
407	2	83	1	1	1	4	1	1	1	0	1	0	19.6235	98.2445	30.0174	2	1.47737	94	171	55	3	5.12	2.68033	9.9	4.1	4	25	1.15382	6.384	4.2	141	3.80983	6454	1	43
408	1	70	0	0	0	31	0	1	0	0	0	1	19.5312	90.6246	30.0862	2	1.47837	89	146	89	4	7.79	2.33704	15.2	3.6	51	35	1.3235	8.2152	4	140	#NULL!	#NULL!	1	38
409	1	79	0	0	0	29	0	1	0	1	0	1	38.5802	95.304	30.4338	2	1.48336	76	120	54	3	8.95	4.56364	5.5	3.6	9	18	1.17645	5.628	4.6	135	2.44248	277	1	62
410	1	74	1	1	1	26	0	1	1	0	0	0	38.8057	96.793	30.4851	2	1.48409	75	125	71	3	5.38	4.70988	13.9	3.7	52	43	0.8484	6.5352	4.6	141	3.68815	4877	1	40
411	1	69	1	1	1	22	0	1	1	0	0	0	26.6586	117.639	30.4888	2	1.48414	85	135	78	3	8.04	4.4593	12.9	5.1	21	28	0.8484	9.4752	4.2	145	3.23779	1729	2	62
412	1	72	0	0	0	44	0	1	1	1	0	0	21.3593	110.469	30.5531	2	1.48506	81	124	74	3	3.19	3.28571	12	4.7	7	12	0.633472	3.9816	4	139	3.45667	2862	2	61
413	2	73	0	0	0	36	0	1	1	0	0	0	28.0102	98.282	30.5824	2	1.48547	77	108	55	3	6.9	3.48039	14.5	3.8	43	28	1.05202	7.476	4.3	140	2.95569	903	1	59
414	1	73	0	0	0	35	0	0	1	0	0	0	24.6548	102.749	30.5915	2	1.4856	90	111	66	3	5.81	3.30435	11.4	4.1	20	20	0.531664	7.728	3.1	148	3.11361	1299	1	46
415	2	65	1	1	1	8	0	0	0	0	0	0	23.4375	99.771	30.6512	2	1.48645	78	94	68	4	4.9	2.98214	16.8	3.9	39	21	0.90496	6.0144	4.5	139	3.48643	3065	1	26
416	1	81	0	0	0	27	0	1	1	0	0	0	20.7789	94.4785	30.6795	2	1.48685	80	118	69	3	5.14	2.50598	11.9	3.7	12	23	0.723968	6.9216	4.2	139	3.11093	1291	2	65
417	1	88	0	0	0	1	0	1	1	1	0	0	22.3674	98.282	30.7324	2	1.4876	42	174	73	4	6.83	2.76569	14	3.8	10	17	0.825776	4.1496	4.1	134	3.80747	6419	2	58
418	1	67	0	0	0	30	0	1	0	1	0	0	21.7865	108.3	30.7411	2	1.48772	95	134	89	3	8.16	3.18919	14.7	4.5	14	21	0.8484	7.14	4.1	136	2.62737	424	1	60
419	1	72	0	0	0	31	0	1	1	1	0	1	26.6667	102.749	30.8538	2	1.48931	75	102	51	3	4.31	3.54359	10	4.1	6	16	1.67418	14.2464	4.4	143	4.02044	10482	2	43
420	2	81	0	0	0	29	1	0	0	0	1	0	23.4375	93.815	30.9723	2	1.49097	90	133	82	3	2.26	2.64854	9.6	3.5	22	35	0.871024	4.3176	3.8	142	3.11261	1296	2	62
421	2	75	0	0	0	40	1	1	1	0	0	0	30.8444	102.749	31.0455	2	1.492	120	140	86	3	8.57	4.07345	13.4	4.1	42	48	1.27826	10.7688	4.4	138	3.99978	9995	2	42
422	1	81	0	0	0	36	0	1	1	1	0	1	27.3923	102.749	31.2053	2	1.49423	84	135	62	3	7.84	3.59901	12.6	4.1	9	13	1.45925	6.5856	3.9	140	#NULL!	#NULL!	1	68
423	2	85	0	2	1	5	1	1	1	1	0	1	22.6474	105.727	31.3172	2	1.49578	60	167	71	4	4.28	3.10959	12	4.3	32	25	4.21938	7.4088	4.8	145	3.73062	5378	1	52
424	1	84	1	1	1	14	0	0	0	1	0	1	20.7008	97.3085	31.322	2	1.49585	59	102	52	3	4.88	2.57752	10.1	3.9	33	33	1.31219	6.72	4.6	142	3.31576	2069	2	65
425	1	66	0	0	0	34	0	1	0	0	0	0	18.75	90.6328	31.4374	2	1.49745	90	133	86	3	4.55	2.20677	13.7	3.7	#NULL!	48	0.90496	7.4256	4.5	139	3.93268	8564	1	46
426	2	65	0	0	0	27	1	0	0	0	0	0	21.4844	109.217	31.5409	2	1.49887	87	132	84	2	6.58	3.13333	14.1	4.6	29	31	0.803152	5.4264	4	140	3.6535	4503	1	33
427	1	77	0	0	0	30	0	1	0	0	0	0	27.0552	104.238	31.5989	2	1.49967	90	136	86	3	4.93	3.59606	13.5	4.2	60	66	0.803152	6.6696	3.9	140	3.13162	1354	2	64
428	1	70	0	0	0	30	0	1	1	0	1	0	24.4646	95.304	31.6364	2	1.50019	103	131	82	2	5.25	2.7839	12.6	3.6	7	18	0.757904	5.3424	3.9	143	3.08814	1225	2	64
429	1	74	0	0	0	37	0	1	0	0	1	0	19.052	101.628	31.7971	2	1.50239	68	185	86	2	4.83	2.63636	13.4	4.4	19	26	0.62216	4.284	3.8	142	2.6561	453	1	66
430	2	76	1	1	1	28	1	1	0	0	0	1	25.7117	102.749	32.0125	2	1.50532	68	110	72	3	6.34	3.29302	10.8	4.1	48	47	2.28502	8.1816	4.9	143	4.46228	28992	1	37
431	1	71	0	0	0	30	0	1	1	0	0	1	24.4444	99.771	32.1505	2	1.50719	92	135	80	2	4	2.96522	12.4	3.9	8	17	1.09726	8.736	4.9	143	3.12808	1343	2	52
432	2	74	0	0	0	49	1	1	0	0	0	0	26.6728	102.749	32.3104	2	1.50934	85	161	71	3	6.19	3.38462	12.7	4.1	33	32	0.916272	6.0816	3.8	143	3.72428	5300	1	58
433	2	76	0	0	0	34	1	0	1	1	0	0	21.9713	92.2717	32.3415	2	1.50976	67	131	77	2	6.66	2.3098	12.7	3.4	30	26	0.780528	7.4928	4.3	135	#NULL!	#NULL!	2	50
434	1	77	0	0	0	29	0	1	1	1	0	0	26.1427	95.304	32.49	2	1.51175	54	183	69	3	3.89	2.89669	9.4	3.6	74	56	1.00677	6.8376	4	144	3.28466	1926	1	65
435	1	71	0	0	0	32	0	1	1	0	0	0	29.5858	101.26	32.4959	2	1.51183	91	123	99	3	5.42	3.64179	14.6	4	22	18	0.67872	2.268	3.7	136	2.68395	483	2	62
436	1	74	0	0	0	58	0	1	0	1	0	0	26.986	104.238	32.5675	2	1.51278	77	132	76	2	6.58	3.4802	11.9	4.2	13	16	0.882336	8.0304	4	144	3.33445	2160	2	55
437	2	86	1	1	1	12	0	1	0	1	0	0	23.9838	87.859	32.8431	2	1.51644	72	110	60	4	3.27	2.26378	13	3.1	32	30	1.05202	5.6112	3.8	144	3.59406	3927	1	35
438	1	69	0	0	0	36	0	1	0	1	0	1	36.9183	99.771	32.8548	2	1.5166	96	145	94	4	5.67	4.38235	11.1	3.9	13	29	1.2217	6.2832	4.2	139	3.08636	1220	2	57
439	1	89	0	0	0	32	0	1	1	1	0	1	27.268	102.749	32.9366	2	1.51768	60	134	66	3	5.97	3.39437	9.5	4.1	18	26	1.21038	7.0896	4.2	131	2.90634	806	1	62
440	1	75	0	2	1	32	0	1	0	0	0	0	22.5183	105.727	33.3998	2	1.52374	88	155	73	3	5.95	2.89908	13.1	4.3	28	30	0.67872	5.5776	3.9	140	2.87448	749	2	65
441	1	83	0	0	0	31	0	1	0	1	0	0	25.3906	99.771	33.9509	2	1.53085	124	127	78	3	8.68	2.91667	14.8	3.9	16	18	0.814464	6.3	3.8	146	3.42275	2647	2	63
442	1	75	0	0	0	35	0	0	1	0	0	0	23.1247	104.238	34.1864	2	1.53385	122	150	100	3	6.48	2.841	12.6	4.2	55	56	0.825776	6.4344	4.1	145	3.40415	2536	2	62
443	1	73	0	0	0	26	0	1	1	0	1	1	27.7767	98.282	34.1949	2	1.53396	72	128	72	3	5.2	3.08676	11.6	3.8	30	24	1.01808	6.1656	4	139	3.38828	2445	2	66
444	2	71	0	0	0	17	0	1	1	0	0	1	23.03	99.771	34.3501	2	1.53593	122	137	80	4	6.61	2.61475	15.3	3.9	99	56	1.34613	8.1312	4	134	3.99704	9932	2	46
445	2	69	0	0	0	29	1	1	1	0	1	0	20.7612	89.978	34.4132	2	1.53673	104	119	98	3	5.42	2.05119	13.5	3.4	99	136	0.938896	7.476	5.1	138	4.11311	12975	2	35
446	1	77	0	0	0	56	0	0	1	0	0	0	23.6244	110.194	34.8486	2	1.54218	89	124	88	3	6.04	3.11842	14.2	4.6	11	14	0.610848	6.4344	3.7	142	3.45954	2881	2	61
447	2	75	0	2	1	16	1	1	1	0	0	0	19.4674	97.9486	34.9649	2	1.54363	71	108	60	3	4.38	2.28276	15.7	4.1	33	25	1.10858	8.2824	4.6	143	3.30557	2021	2	44
448	1	79	0	0	0	8	1	1	0	0	0	1	30.8012	101.26	35.4472	2	1.54958	92	162	70	3	7.28	3.47573	10.9	4	25	20	1.21038	6.888	4.5	142	2.42651	267	1	71
449	1	75	0	0	0	51	0	1	1	0	0	0	27.4714	107.216	35.9401	2	1.55558	88	162	85	3	6.98	3.36321	14	4.4	39	32	0.825776	6.5352	4.6	142	#NULL!	#NULL!	2	66
450	1	76	0	0	0	36	0	1	1	0	0	0	27.0552	108.705	35.9981	2	1.55628	98	116	83	3	10.02	3.38208	12.8	4.5	18	21	0.757904	4.4856	4.5	139	2.88423	766	2	58
451	2	89	0	0	0	28	0	1	1	0	0	1	27.2173	84.881	36.5441	2	1.56282	64	173	80	3	5.27	2.15986	8.3	2.9	19	20	4.90941	6.6192	4.1	142	4.29612	19775	2	58
452	1	71	0	0	0	27	0	1	0	0	0	0	27.3399	101.26	36.8252	2	1.56614	74	152	62	3	3.86	2.9697	12.6	4	10	13	0.588224	3.5616	5	141	3.23477	1717	1	64
453	1	83	1	1	1	15	0	1	1	0	0	0	18.3673	94.3745	36.9157	2	1.56721	138	147	104	4	5.56	1.9902	14.7	4	28	30	0.690032	5.7288	4.1	141	3.87795	7550	2	51
454	2	78	0	0	0	42	1	1	1	0	0	0	27.2392	99.771	36.9364	2	1.56745	156	171	99	3	4.61	2.87611	14.1	3.9	31	35	1.21038	9.996	4.4	138	3.7641	5809	2	61
455	2	82	0	0	0	54	1	1	0	1	0	0	27.1809	104.238	37.0474	2	1.56876	76	164	107	#NULL!	5.79	3.08145	13.8	4.2	24	27	0.938896	7.728	4.1	146	2.9722	938	2	62
456	1	70	0	0	0	#NULL!	0	0	1	0	0	0	27.0552	102.749	37.31	2	1.57183	62	146	74	3	3.32	2.97309	12.1	4.1	19	39	0.871024	9.7776	3.5	140	3.27715	1893	1	58
457	2	80	0	0	0	38	0	1	0	0	0	0	24.4473	93.815	37.3226	2	1.57197	80	148	63	3	6.6	2.29259	12.9	3.5	25	24	0.837088	6.5688	3.8	144	3.06521	1162	1	65
458	1	82	0	0	0	37	0	1	1	0	0	0	21.9138	102.586	37.4125	2	1.57302	92	130	68	3	4.7	2.40152	10.9	4.1	14	27	0.757904	3.8472	3.9	135	#NULL!	#NULL!	2	67
459	2	66	0	0	0	33	1	0	0	0	0	1	21.7193	94.7719	37.5204	2	1.57427	66	103	71	4	7.97	2.08392	15.3	3.6	46	29	1.74205	8.8872	4.5	139	3.71374	5173	2	42
460	1	81	0	2	1	23	0	1	0	0	0	0	29.5159	99.771	37.813	2	1.57764	78	134	88	3	6.02	3.04425	14.1	3.9	47	47	1.02939	6.8376	4.2	142	3.19312	1560	2	64
461	1	66	0	0	0	31	0	1	0	0	0	0	32.2222	96.793	37.8455	2	1.57801	82	180	115	3	7.98	3.15023	14.6	3.7	22	29	0.67872	7.224	3.8	141	3.83008	6762	1	#NULL!
462	2	69	0	0	0	67	1	1	0	0	0	0	28.3737	105.727	38.0304	2	1.58013	77	128	84	2	5.44	3.20814	13	4.3	38	49	0.927584	8.1312	3.4	142	3.19033	1550	2	55
463	2	86	0	0	0	39	0	1	1	0	0	1	20.7612	91.467	38.2774	2	1.58294	85	118	92	4	5.34	1.89836	11.5	3.5	21	17	2.29634	10.1136	4.5	140	2.92117	834	2	44
464	2	73	0	0	0	31	1	0	0	0	0	0	19.487	80.1176	38.6203	2	1.58682	72	118	74	3	3.59	1.46328	12	2.9	65	46	0.701344	6.6528	4.4	145	3.40209	2524	2	69
465	1	81	0	0	0	34	0	1	1	0	0	0	28.9282	99.771	38.7613	2	1.5884	90	93	70	3	5.36	2.91064	11.5	3.9	20	20	8.06546	6.0816	4.3	139	2.85309	713	2	58
466	1	80	0	2	1	4	0	0	0	0	1	0	22.2222	93.815	38.8889	2	1.58983	102	146	86	3	5.11	2	13.5	3.5	9	18	0.62216	5.0568	3.8	139	2.9248	841	2	48
467	1	78	0	0	0	60	0	1	0	0	0	0	28.9993	101.26	39.0008	2	1.59107	80	122	84	3	5.68	2.97423	11.7	4	10	9	0.712656	6.132	3.8	143	2.72835	535	1	48
468	1	72	1	1	1	2	0	0	0	0	0	0	22.0317	93.815	39.0106	2	1.59118	76	95	58	3	5.04	1.97667	13.1	3.5	26	34	1.414	12.6	3.9	135	3.89037	7769	1	44
469	1	73	0	0	0	27	0	0	0	0	0	0	21.7778	102.328	39.0986	2	1.59216	80	114	63	3	6.67	2.28369	12.4	4.1	13	18	0.882336	6.5352	4.1	141	2.92686	845	2	48
470	1	77	0	0	0	33	0	0	0	0	0	0	19.1467	95.8517	39.2366	2	1.59369	105	122	71	3	4.91	1.95192	11.3	4	28	28	0.871024	5.1072	3.8	140	3.59649	3949	2	57
471	1	73	0	0	0	33	0	1	0	0	0	0	20.8292	106.486	39.2398	2	1.59373	92	124	73	2	5.17	2.38868	14	4.5	35	42	0.871024	4.872	4.1	143	3.53908	3460	2	62
472	2	77	0	0	0	33	1	0	1	0	1	0	28.6689	107.216	39.4079	2	1.59558	76	114	70	3	5.32	3.20096	14.6	4.4	38	40	0.712656	3.7968	4.7	135	2.25285	179	1	42
473	1	70	0	0	0	28	0	1	1	0	0	0	26.8352	101.26	39.7558	2	1.5994	95	132	71	3	5.61	2.7	10.9	4	16	18	1.02939	7.2744	3.8	144	2.38021	240	1	56
474	2	81	0	2	1	28	1	1	1	0	1	0	25.9095	99.771	39.9526	2	1.60155	90	140	72	3	6.58	2.52917	11.4	3.9	9	16	0.972832	6.8376	3.7	133	2.32634	212	1	65
475	2	69	1	1	1	9	1	1	1	0	0	0	25.9516	96.793	40.2087	2	1.60432	80	144	93	3	5.49	2.38806	15.4	3.7	24	23	1.76467	11.8272	3.9	140	4.44674	27973	2	35
476	1	72	0	0	0	28	0	1	1	0	0	0	26.4072	107.216	40.4071	2	1.60646	80	139	79	3	6.39	2.87552	12.4	4.4	54	37	0.62216	5.6448	4	145	3.59726	3956	1	42
477	1	82	0	0	0	22	0	1	1	1	0	0	33.7778	101.26	40.4581	2	1.60701	77	147	78	4	5.9	3.33953	13	4	19	25	0.825776	4.1496	4.4	137	2.72016	525	2	48
478	1	87	0	0	0	48	0	1	1	1	0	0	26.4024	99.771	40.7845	2	1.61049	85	143	85	3	7.57	2.52471	11.7	3.9	33	26	1.01808	5.7624	4.2	140	3.69531	4958	1	46
479	1	77	0	0	0	34	0	1	1	0	0	0	24.5578	107.216	40.7875	2	1.61053	96	153	95	3	8.2	2.64919	11	4.4	18	16	0.814464	6.1824	3.7	138	2.59439	393	1	63
480	1	70	1	1	1	3	0	0	0	0	0	0	24.0055	99.771	40.79	2	1.61055	68	140	64	3	4.76	2.2952	12.2	3.9	12	22	0.599536	3.3768	3.5	144	2.35793	228	1	64
481	1	67	0	0	0	#NULL!	0	0	0	0	0	0	20.8117	100.497	41.3501	2	1.61648	58	114	66	3	5.75	2.06355	11	4.1	12	21	1.11989	5.0736	3.8	140	3.37767	2386	1	36
482	1	65	0	0	0	28	0	0	0	0	0	0	28.3203	98.282	41.4775	2	1.61781	145	97	80	4	10.96	2.59459	13.2	3.8	11	17	0.803152	10.8024	4.5	137	3.78276	6064	2	64
483	1	77	0	0	0	34	0	0	0	0	0	0	20.5049	104.382	41.6408	2	1.61952	100	133	74	2	6.16	2.16667	12.6	4.4	14	22	0.995456	5.1912	4.7	141	3.1232	1328	2	64
484	2	76	0	0	0	27	1	1	0	0	0	0	25.4767	98.282	42.196	2	1.62527	100	184	92	3	5.61	2.29433	13.5	3.8	32	35	0.8484	6.6528	3.8	143	3.33425	2159	2	56
485	2	70	0	0	0	36	0	0	1	0	0	0	24.8591	99.771	42.2203	2	1.62552	86	105	76	4	4.07	2.2963	14.1	3.9	17	24	0.96152	5.712	4.5	141	3.87256	7457	2	33
486	1	80	0	0	0	37	0	1	1	1	0	1	26.5643	108.705	42.3774	2	1.62713	72	174	74	3	4.3	2.82083	11.5	4.5	16	22	1.08595	5.1912	3.9	145	3.03583	1086	2	66
487	1	78	0	0	0	35	0	1	1	0	0	1	23.4224	113.172	42.7895	2	1.63134	50	143	46	3	9.39	2.62745	12.1	4.8	17	17	1.7873	8.4336	5	140	3.26031	1821	1	65
488	1	66	0	0	0	27	1	1	1	0	0	0	23.8054	96.793	43.0455	2	1.63393	76	213	104	3	7.39	2.0462	11.5	3.7	18	23	0.893648	5.9304	4.1	141	3.02243	1053	1	66
489	1	79	0	0	0	28	0	1	1	0	0	0	23.3091	93.815	43.0608	2	1.63408	90	140	80	4	6.16	1.89457	13.4	3.5	32	27	0.825776	6.3336	3.7	141	4.47267	29694	1	36
490	1	77	0	2	1	12	0	0	0	0	0	0	23.7889	101.26	43.5615	2	1.6391	111	142	102	3	3.05	2.1844	7.8	4	20	18	0.633472	4.4016	4.3	139	3.38578	2431	2	49
491	1	67	0	0	0	57	0	0	0	1	0	0	25.8876	105.727	43.5735	2	1.63922	104	119	75	3	5.54	2.55469	7	4.3	11	21	0.96152	7.224	4.5	134	2.91803	828	2	51
492	1	69	0	0	0	31	0	1	0	0	0	0	19.5312	102.537	43.7444	2	1.64092	82	137	58	3	6.24	1.96454	12.2	4.4	12	19	0.96152	5.376	4.1	142	3.4777	3004	1	58
493	2	80	0	0	0	28	0	0	1	0	0	0	20.0155	97.4985	44.7899	2	1.65118	128	134	114	3	3.22	1.7875	12.7	4	31	31	1.11989	7.1736	4.4	141	3.57807	3785	2	60
494	1	90	0	0	0	29	0	1	0	1	0	0	21.7502	105.254	45.4226	2	1.65727	110	135	60	3	5.38	2.05902	11	4.3	11	15	0.882336	5.8632	4.5	137	3.33041	2140	2	60
495	1	73	0	0	0	46	0	0	1	1	0	1	24.4444	98.282	45.6028	2	1.65899	80	116	69	3	7.71	2.03691	12.1	3.8	31	27	1.2217	4.3344	4.6	135	4.08436	12144	1	50
496	1	68	0	0	0	27	0	0	0	0	0	0	20.0288	103.48	45.8931	2	1.66175	78	132	68	3	5.15	1.92027	14.6	4.4	28	22	0.746592	5.292	3.8	143	#NULL!	#NULL!	1	58
497	2	82	0	0	0	3	1	1	1	0	1	1	27.3909	96.793	45.9091	2	1.6619	60	149	59	2	3.81	2.20755	9.2	3.7	17	15	2.08141	6.7368	6.1	134	3.26576	1844	1	46
498	1	94	0	0	0	32	1	0	1	0	1	1	17.1563	92.0789	46.0973	2	1.66368	63	158	87	3	3.19	1.4887	11.2	4	5	14	1.25563	6.1824	4.4	139	2.37291	236	1	64
499	1	81	0	0	0	36	0	1	1	0	0	0	24.7676	107.216	46.1711	2	1.66437	51	152	82	3	5.47	2.36029	11.9	4.4	8	17	0.79184	2.9232	4.9	124	2.88081	760	2	62
500	2	65	0	0	0	33	0	1	0	0	0	0	27.6095	107.216	46.231	2	1.66493	68	131	54	3	5.08	2.62771	11.1	4.4	38	31	1.10858	7.056	4.3	142	3.58737	3867	1	68
501	1	67	0	0	0	37	0	1	0	1	0	1	24.3948	99.771	48.4936	2	1.68568	96	96	48	4	11.01	1.9619	7.1	3.9	12	15	2.49995	15.792	5.2	140	3.38453	2424	2	64
502	1	81	0	0	0	31	0	1	0	0	0	0	20.8117	101.986	48.8462	2	1.68883	85	197	84	4	4.55	1.78947	13.9	4.2	26	25	0.814464	5.04	3.8	144	3.22634	1684	2	58
503	1	70	0	0	0	30	0	0	1	1	0	0	26.1066	96.793	48.8505	2	1.68887	113	126	79	3	5.17	1.97735	9.3	3.7	#NULL!	#NULL!	0.814464	6.468	4.1	139	3.2907	1953	1	#NULL!
504	2	84	0	2	1	14	0	1	1	1	0	1	27.6304	95.304	49.355	2	1.69333	50	140	71	3	5.69	2.01538	9.4	3.6	32	29	3.6764	9.2904	4.6	141	4.36899	23388	1	50
505	2	73	0	0	0	34	1	0	1	0	0	0	23.9188	105.727	49.4195	2	1.6939	86	109	63	3	4.62	2.08118	16.1	4.3	30	30	1.01808	9.0384	4	143	3.14644	1401	2	54
506	2	79	1	1	1	13	0	1	0	1	0	0	21.2245	95.3231	49.5474	2	1.69502	95	173	96	3	7.1	1.58496	14.5	3.7	8	11	1.01808	7.3248	3.4	138	3.23274	1709	2	64
507	2	75	1	1	1	20	1	1	1	1	0	1	24.0346	107.216	49.6956	2	1.69632	60	108	52	3	6.29	2.128	11.8	4.4	12	16	3.65378	9.408	3.9	136	2.90849	810	1	68
508	1	82	0	0	0	39	0	1	0	0	0	0	22.7694	110.194	49.8759	2	1.69789	126	156	129	3	6.42	2.1	11.8	4.6	13	26	0.62216	7.4928	4.1	142	#NULL!	#NULL!	2	56
509	1	71	0	0	0	30	0	1	1	0	0	0	21.4031	106.085	49.9502	2	1.69854	92	143	100	4	4.01	1.88535	12.9	4.4	8	16	0.656096	6.1488	3.9	141	3.46657	2928	2	#NULL!
510	2	71	0	0	0	29	0	1	0	1	0	0	21.2585	99.8545	50.9912	2	1.7075	99	196	96	3	14.51	1.66762	11.8	4	25	44	0.62216	5.1576	3.1	132	#NULL!	#NULL!	1	66
511	2	71	0	0	0	27	1	1	0	0	0	1	27.7671	107.216	51.5675	2	1.71238	96	161	101	3	5.24	2.36923	8.8	4.4	24	20	1.27826	6.7368	3.8	139	3.2907	1953	1	48
512	1	88	0	0	0	27	0	1	0	0	0	0	25.721	101.26	51.6955	2	1.71345	78	149	64	2	7.2	1.9902	13.6	4	16	21	0.79184	5.712	4	146	3.27715	1893	2	60
513	2	79	0	0	0	35	0	1	1	1	0	0	28.1337	101.26	52.7817	2	1.72248	65	145	54	3	3.59	2.13208	10.5	4	14	17	0.712656	6.216	3.5	139	2.60314	401	1	63
514	1	66	0	0	0	37	0	0	0	0	0	0	21.3593	111.958	53.4437	2	1.7279	130	112	76	3	4.62	1.91837	13.1	4.8	19	29	0.610848	3.7464	4.1	143	3.34341	2205	2	63
515	1	70	0	0	0	35	0	1	0	0	0	0	35.5556	105.727	53.6529	2	1.72959	77	170	87	3	5.41	2.84959	13	4.3	19	19	0.542976	5.04	3.9	139	2.64048	437	2	61
516	1	73	0	0	0	28	0	0	0	0	0	0	24.864	104.238	53.7421	2	1.73031	70	131	86	4	4.58	1.94314	14.7	4.2	8	19	0.995456	5.9472	4.9	141	3.09307	1239	2	66
517	2	88	0	0	0	28	1	1	0	0	1	0	20.5714	101.53	54.3885	2	1.73551	62	153	102	3	4.17	1.58857	13.1	4.2	11	25	1.02939	6.8544	4.2	140	3.36154	2299	2	41
518	2	72	0	0	0	30	0	0	1	0	0	0	23.8754	110.194	54.8193	2	1.73893	80	122	57	2	3.23	2.00344	14.5	4.6	66	74	1.05202	8.8704	4	143	3.54667	3521	1	32
519	1	65	0	0	0	34	0	1	0	0	0	0	22.7694	107.216	55.3521	2	1.74313	89	143	95	4	7.3	1.80997	13.6	4.4	13	23	0.633472	5.8632	4.6	141	3.04689	1114	1	68
520	2	65	0	0	0	32	0	0	0	0	0	0	27.968	102.749	56.1102	2	1.74904	70	124	84	3	4.69	2.04364	12.9	4.1	28	24	0.723968	4.5192	3.8	138	2.5172	329	2	57
521	1	77	0	0	0	28	0	1	1	1	0	0	36.0665	96.793	58.8916	2	1.77005	54	124	63	3	7.88	2.26596	13	3.7	12	14	0.803152	5.628	4.1	144	2.60097	399	1	58
522	1	76	0	0	0	35	0	1	1	0	0	1	35.3386	93.815	59.8061	2	1.77675	64	144	71	3	3.98	2.0681	11.5	3.5	33	21	0.79184	6.0144	4.2	141	2.68124	480	1	61
523	2	80	1	1	1	18	0	0	0	1	1	0	35.1562	93.815	59.8606	2	1.77714	140	145	82	4	4.27	2.05556	14.4	3.5	24	15	0.972832	5.3088	3.9	144	3.12581	1336	2	55
524	2	72	0	0	0	47	1	1	1	1	0	0	24.5089	98.282	60.0341	2	1.7784	73	123	58	3	4.59	1.55135	14	3.8	15	17	0.757904	4.62	4	136	2.87852	756	1	46
525	1	92	0	0	0	31	0	0	1	0	0	0	18.7305	89.1068	61.2868	2	1.78737	120	123	94	3	5.48	1.10023	13.2	3.6	23	37	1.07464	8.4504	3.6	140	4.27289	18745	2	44
526	1	81	0	0	0	27	0	1	1	0	0	1	25.6312	99.771	61.568	2	1.78936	58	186	70	3	5.81	1.6236	11.7	3.9	16	22	1.05202	7.1904	4.4	143	2.10037	126	1	65
527	1	70	0	0	0	31	0	1	1	0	0	0	24.2568	110.194	62.3371	2	1.79475	77	133	70	3	4.33	1.78997	11.9	4.6	74	59	283.026	7.5432	4.5	141	3.95173	8948	1	38
528	1	77	0	0	0	29	0	0	1	0	0	0	21.4903	107.739	62.341	2	1.79477	125	110	68	3	3.16	1.55125	12.5	4.5	22	25	0.814464	5.9136	3.8	139	3.47465	2983	2	47
529	1	75	0	0	0	34	0	1	0	0	0	0	22.806	104.238	62.4391	2	1.79546	80	120	97	2	7.39	1.53406	12	4.2	15	17	0.723968	8.4168	4.1	141	3.27898	1901	1	58
530	1	73	0	0	0	32	1	1	1	0	0	0	20.7756	92.9832	64.6294	2	1.81043	130	132	72	4	7.01	1.15725	14.6	3.6	21	18	0.576912	5.8296	3.7	138	3.04571	1111	2	62
531	1	71	0	0	0	37	0	1	1	1	0	0	25.4767	111.683	65.2051	2	1.81428	120	128	85	3	7.37	1.83636	15.2	4.7	18	15	1.19907	7.6944	5.6	128	3.05881	1145	1	47
532	1	80	0	0	0	32	0	1	0	0	0	0	31.2438	101.26	67.3465	2	1.82831	85	125	76	3	7.24	1.8557	10.8	4	11	18	0.927584	4.9224	4	144	3.52724	3367	2	57
533	1	85	0	2	1	3	0	1	0	0	0	1	39.0625	95.304	67.8225	2	1.83137	78	201	124	3	6.82	2.07343	13.8	3.6	19	24	1.07464	5.8296	4.1	143	2.50243	318	1	65
534	1	81	0	0	0	31	0	1	1	0	0	1	25.4176	101.26	70.2198	2	1.84646	98	154	87	3	4	1.44789	13.5	4	76	43	1.21038	8.4504	4.4	141	3.71933	5240	2	68
535	1	73	1	1	1	2	0	0	1	0	0	0	21.4286	106.133	70.6247	2	1.84896	103	135	105	4	6.04	1.33503	12.3	4.4	57	113	0.893648	8.8032	4.4	137	4.32006	20896	1	36
536	1	68	0	0	0	37	0	1	1	0	0	0	26.0375	111.683	72.0371	2	1.85756	70	141	66	3	7.87	1.6988	12.9	4.7	15	21	0.656096	5.1744	3.6	143	#NULL!	#NULL!	1	67
537	1	71	0	0	0	28	0	0	1	1	0	0	24.4444	108.705	73.4007	2	1.8657	82	137	71	3	4.6	1.49862	13	4.5	23	30	0.723968	6.5184	4.7	144	3.1959	1570	1	37
538	1	73	0	0	0	37	0	0	0	0	0	0	28.9993	98.282	73.6043	2	1.8669	105	99	67	2	3.55	1.49716	11.2	3.8	23	19	0.8484	4.3176	3.7	140	3.1807	1516	1	59
539	2	89	0	0	0	5	0	1	1	0	0	0	24.677	107.216	76.0684	2	1.8812	60	138	67	3	4.24	1.42739	11.8	4.4	11	20	1.26694	6.4848	4.6	140	2.99476	988	2	54
540	1	81	0	0	0	27	0	0	1	0	0	0	21.4844	116.662	81.4453	2	1.91087	72	123	65	3	3.13	1.34532	10.8	5.1	6	53	0.690032	3.7632	5.5	141	3.41564	2604	1	46
541	1	81	0	2	1	20	0	1	1	0	0	1	21.6413	93.1351	81.841	2	1.91297	76	168	76	3	4.97	0.925508	12.2	3.5	11	20	2.29634	5.7288	4.2	140	3.27462	1882	1	57
542	1	67	1	1	1	5	0	1	0	1	0	1	30.1769	99.771	107.352	2	2.03081	101	121	80	3	5.42	1.0963	12.3	3.9	33	42	1.35744	9.1728	4.5	138	3.65485	4517	1	37
543	1	76	0	0	0	47	1	1	1	0	0	0	29.3848	105.727	108.962	2	2.03727	63	131	71	3	5.26	1.15962	9.5	4.3	21	30	0.610848	7.308	3.1	139	#NULL!	#NULL!	2	62
